# Supplementary material for: Unified Workflow for the Rapid and In-Depth Characterization of Bacterial Proteomes
Source: Mol Cell Proteomics. 2023 Jun 29;22(8):100612. doi: 10.1016/j.mcpro.2023.100612 (PMC10407251; doi:10.1016/j.mcpro.2023.100612)
Supplement: Supplemental Table S10 [file mmc3.xlsx]

## Sheet: Explanation
The mass spectrometry proteomics data has been deposited to the ProteomeXchange Consortium (https://massive.ucsd.edu/ProteoSAFe/static/massive.jsp) via the MassIVE partner repository with the dataset identifier MSV000091088. This includes raw files and search engine output files. Soruce data for all figures (number) and supplementary figures (S followed by number) are reported in this excel sheet.

## Sheet: 2A_B
Source data for Figure2 2A and 2B. The number of identified tryptic peptides (column 'Sequences'; no missed cleavages) for the six bacterial species (column 'Organism') and seven sample preparations tested (column 'Sample_prep'). Proteome coverage (column 'Proteome Coverage [%]; percentage of identified proteins (column 'Proteins') in relation to the number of open reading frame coded genes (colu…
Organism	Sample_prep	Replicate	Sequences	Proteins	Proteome size	Proteome Coverage [%]
afl	SDC is	R1	7265	1228	2747	44.7033
afl	SDC is	R2	7283	1222	2747	44.4849
afl	SDC is	R3	6746	1177	2747	42.8467
afl	SDS SP3	R1	11510	1382	2747	50.3094
afl	SDS SP3	R2	11397	1374	2747	50.0182
afl	SDS SP3	R3	11543	1375	2747	50.0546
afl	SDS gel	R1	10682	1371	2747	49.909
afl	SDS gel	R2	10388	1366	2747	49.727
afl	SDS gel	R3	10164	1344	2747	48.9261
afl	TFA is	R1	11414	1340	2747	48.7805
afl	TFA is	R2	11296	1337	2747	48.6713
afl	TFA is	R3	11260	1349	2747	49.1081
afl	UREA SP3	R1	10783	1294	2747	47.1059
afl	UREA SP3	R2	10997	1310	2747	47.6884
afl	UREA SP3	R3	10830	1293	2747	47.0695
afl	UREA gel	R1	10617	1392	2747	50.6735
afl	UREA gel	R2	10511	1369	2747	49.8362
afl	UREA gel	R3	10550	1379	2747	50.2002
afl	UREA is	R1	7945	1287	2747	46.8511
afl	UREA is	R2	7794	1261	2747	45.9046
afl	UREA is	R3	7913	1265	2747	46.0502
bce	SDC is	R1	9724	1734	5240	33.0916
bce	SDC is	R2	9729	1735	5240	33.1107
bce	SDC is	R3	10000	1778	5240	33.9313
bce	SDS SP3	R1	13749	1931	5240	36.8511
bce	SDS SP3	R2	13784	1924	5240	36.7176
bce	SDS SP3	R3	14197	1962	5240	37.4427
bce	SDS gel	R1	11431	1819	5240	34.7137
bce	SDS gel	R2	11685	1827	5240	34.8664
bce	SDS gel	R3	11425	1811	5240	34.5611
bce	TFA is	R1	11522	1753	5240	33.4542
bce	TFA is	R2	11383	1713	5240	32.6908
bce	TFA is	R3	11469	1733	5240	33.0725
bce	UREA SP3	R1	13104	1746	5240	33.3206
bce	UREA SP3	R2	13041	1716	5240	32.7481
bce	UREA SP3	R3	13091	1739	5240	33.187
bce	UREA gel	R1	11708	1808	5240	34.5038
bce	UREA gel	R2	11967	1800	5240	34.3511
bce	UREA gel	R3	11972	1792	5240	34.1985
bce	UREA is	R1	9558	1741	5240	33.2252
bce	UREA is	R2	9656	1758	5240	33.5496
bce	UREA is	R3	9675	1739	5240	33.187
bsu	SDC is	R1	7711	1448	4390	32.9841
bsu	SDC is	R2	7291	1428	4390	32.5285
bsu	SDC is	R3	7967	1491	4390	33.9636
bsu	SDS SP3	R1	13732	1825	4390	41.5718
bsu	SDS SP3	R2	13573	1813	4390	41.2984
bsu	SDS SP3	R3	13464	1815	4390	41.344
bsu	SDS gel	R1	12758	1866	4390	42.5057
bsu	SDS gel	R2	12541	1860	4390	42.369
bsu	SDS gel	R3	12042	1837	4390	41.8451
bsu	TFA is	R1	15123	1870	4390	42.5968
bsu	TFA is	R2	15087	1877	4390	42.7563
bsu	TFA is	R3	15092	1881	4390	42.8474
bsu	UREA SP3	R1	8895	1343	4390	30.5923
bsu	UREA SP3	R2	8985	1375	4390	31.3212
bsu	UREA SP3	R3	8476	1320	4390	30.0683
bsu	UREA gel	R1	11050	1660	4390	37.8132
bsu	UREA gel	R2	10671	1641	4390	37.3804
bsu	UREA gel	R3	10340	1621	4390	36.9248
bsu	UREA is	R1	7602	1589	4390	36.1959
bsu	UREA is	R2	7647	1593	4390	36.287
bsu	UREA is	R3	7691	1593	4390	36.287
eco	SDC is	R1	12012	1951	4713	41.3961
eco	SDC is	R2	11612	1889	4713	40.0806
eco	SDC is	R3	11524	1894	4713	40.1867
eco	SDS SP3	R1	15958	2034	4713	43.1572
eco	SDS SP3	R2	15891	2040	4713	43.2845
eco	SDS SP3	R3	16172	2041	4713	43.3058
eco	SDS gel	R1	12664	1909	4713	40.505
eco	SDS gel	R2	12966	1919	4713	40.7172
eco	SDS gel	R3	12236	1875	4713	39.7836
eco	TFA is	R1	15728	1959	4713	41.5659
eco	TFA is	R2	15645	1952	4713	41.4174
eco	TFA is	R3	15717	1955	4713	41.481
eco	UREA SP3	R1	14489	1776	4713	37.683
eco	UREA SP3	R2	14449	1763	4713	37.4072
eco	UREA SP3	R3	14568	1773	4713	37.6194
eco	UREA gel	R1	13016	1892	4713	40.1443
eco	UREA gel	R2	12910	1899	4713	40.2928
eco	UREA gel	R3	13160	1898	4713	40.2716
eco	UREA is	R1	11754	1912	4713	40.5686
eco	UREA is	R2	11507	1892	4713	40.1443
eco	UREA is	R3	11668	1916	4713	40.6535
pae	SDC is	R1	14562	2550	5564	45.8303
pae	SDC is	R2	14209	2472	5564	44.4285
pae	SDC is	R3	16050	2715	5564	48.7958
pae	SDS SP3	R1	20864	2882	5564	51.7973
pae	SDS SP3	R2	20484	2813	5564	50.5572
pae	SDS SP3	R3	20604	2849	5564	51.2042
pae	SDS gel	R1	15874	2688	5564	48.3106
pae	SDS gel	R2	15330	2651	5564	47.6456
pae	SDS gel	R3	15532	2659	5564	47.7894
pae	TFA is	R1	21576	2836	5564	50.9705
pae	TFA is	R2	21486	2824	5564	50.7549
pae	TFA is	R3	21598	2839	5564	51.0244
pae	UREA SP3	R1	18727	2486	5564	44.6801
pae	UREA SP3	R2	18277	2492	5564	44.7879
pae	UREA SP3	R3	18684	2500	5564	44.9317
pae	UREA gel	R1	16403	2605	5564	46.8188
pae	UREA gel	R2	15413	2524	5564	45.363
pae	UREA gel	R3	16526	2627	5564	47.2142
pae	UREA is	R1	16434	2858	5564	51.3659
pae	UREA is	R2	16070	2812	5564	50.5392
pae	UREA is	R3	15962	2795	5564	50.2336
sau	SDC is	R1	9049	1462	2536	57.6498
sau	SDC is	R2	8884	1432	2536	56.4669
sau	SDC is	R3	9236	1463	2536	57.6893
sau	SDS SP3	R1	12343	1545	2536	60.9227
sau	SDS SP3	R2	12396	1537	2536	60.6073
sau	SDS SP3	R3	12915	1575	2536	62.1057
sau	SDS gel	R1	9977	1492	2536	58.8328
sau	SDS gel	R2	10432	1485	2536	58.5568
sau	SDS gel	R3	10286	1484	2536	58.5174
sau	TFA is	R1	5647	1000	2536	39.4322
sau	TFA is	R2	4729	883	2536	34.8186
sau	TFA is	R3	5880	1047	2536	41.2855
sau	UREA SP3	R1	11288	1383	2536	54.5347
sau	UREA SP3	R2	11420	1390	2536	54.8107
sau	UREA SP3	R3	11113	1379	2536	54.377
sau	UREA gel	R1	10933	1506	2536	59.3849
sau	UREA gel	R2	11146	1529	2536	60.2918
sau	UREA gel	R3	11139	1514	2536	59.7003
sau	UREA is	R1	8224	1384	2536	54.5741
sau	UREA is	R2	8375	1406	2536	55.4416
sau	UREA is	R3	8354	1401	2536	55.2445

## Sheet: 2_C
Source data for Figure 2C. Coefficient of variation (column 'CV'; ratio of standarddeviation (column 'std) and mean (column 'mean)) of proteins (column 'Protein Ids') identified consistently in all protocols (column 'Sample_prep').
Sample_prep	Protein IDs	R1	R2	R3	mean	std	CV
SDC_is	103_3580_26.8343_2	24028000000	24727000000	22003000000	23586000000	1.15515e+09	0.0489762
SDC_is	103_3580_26.8343_3	339140000	319580000	313670000	324130000	1.08845e+07	0.0335805
SDC_is	105_3509_29.2791_1	21876000000	21140000000	24805000000	22607000000	1.583e+09	0.0700225
SDC_is	106_3507_27.8056_4	1771000000	1582200000	1534000000	1.62907e+09	1.02273e+08	0.06278
SDC_is	109_3282_72.5477_1	152370000	112790000	175450000	146870000	2.58748e+07	0.176175
SDC_is	10_63890_27.6241_10	10412000000	10562000000	14974000000	1.19827e+10	2.11608e+09	0.176595
SDC_is	10_63890_27.6241_11	2198700000	2275800000	2532600000	2335700000	1.42743e+08	0.0611135
SDC_is	10_63890_27.6241_13	91006000	92338000	92178000	9.18407e+07	593802	0.00646557
SDC_is	10_63890_27.6241_16	1978900000	1778800000	2138300000	1.96533e+09	1.47078e+08	0.0748364
SDC_is	10_63890_27.6241_17	48428000	86483000	53720000	62877000	1.68312e+07	0.267684
SDC_is	10_63890_27.6241_18	411150000	584370000	554480000	5.16667e+08	7.56028e+07	0.146328
SDC_is	10_63890_27.6241_27	105240000	115390000	131620000	1.17417e+08	1.08645e+07	0.0925296
SDC_is	10_63890_27.6241_28	67779000	67929000	88406000	7.47047e+07	9.6885e+06	0.129691
SDC_is	10_63890_27.6241_29	113160000	110700000	139670000	1.21177e+08	1.31153e+07	0.108233
SDC_is	10_63890_27.6241_30	242690000	182250000	177160000	200700000	2.9764e+07	0.148301
SDC_is	10_63890_27.6241_33	779960000	709600000	875570000	7.88377e+08	6.80178e+07	0.0862758
SDC_is	10_63890_27.6241_34	173070000	135870000	141560000	1.50167e+08	1.63608e+07	0.108951
SDC_is	10_63890_27.6241_39	985540000	841100000	641810000	8.22817e+08	1.40921e+08	0.171267
SDC_is	10_63890_27.6241_4	1786700000	1599200000	1863100000	1.74967e+09	1.10874e+08	0.0633684
SDC_is	10_63890_27.6241_40	2032400000	2070500000	2099300000	2067400000	2.73996e+07	0.0132532
SDC_is	10_63890_27.6241_41	120930000	219510000	200360000	1.80267e+08	4.26795e+07	0.236758
SDC_is	10_63890_27.6241_42	206020000	170110000	233240000	2.03123e+08	2.5854e+07	0.127282
SDC_is	10_63890_27.6241_43	120380000	138270000	124910000	1.27853e+08	7.59432e+06	0.0593986
SDC_is	10_63890_27.6241_45	123640000	95400000	123760000	1.14267e+08	1.33408e+07	0.116752
SDC_is	10_63890_27.6241_46	169550000	164680000	120440000	1.51557e+08	2.20924e+07	0.14577
SDC_is	10_63890_27.6241_47	192420000	108800000	147510000	1.49577e+08	3.4169e+07	0.228438
SDC_is	10_63890_27.6241_5	419350000	366540000	478400000	421430000	4.56903e+07	0.108417
SDC_is	10_63890_27.6241_53	2762700000	2538700000	2841900000	2.71443e+09	1.284e+08	0.0473027
SDC_is	10_63890_27.6241_54	4263900000	3391600000	3591700000	3.74907e+09	3.73095e+08	0.0995168
SDC_is	10_63890_27.6241_56	391590000	545850000	276230000	4.04557e+08	1.10453e+08	0.273023
SDC_is	10_63890_27.6241_57	97298000	111140000	92295000	1.00244e+08	7.97054e+06	0.0795111
SDC_is	10_63890_27.6241_58	566820000	534090000	624270000	575060000	3.7274e+07	0.0648177
SDC_is	10_63890_27.6241_7	106830000	131230000	129510000	1.22523e+08	1.11191e+07	0.0907505
SDC_is	10_63890_27.6241_70	403740000	413870000	400680000	4.06097e+08	5.63675e+06	0.0138803
SDC_is	10_63890_27.6241_71	98943000	100670000	139340000	1.12984e+08	1.86496e+07	0.165064
SDC_is	10_63890_27.6241_72	6858300000	7400600000	7151700000	7.13687e+09	2.21641e+08	0.0310558
SDC_is	10_63890_27.6241_76	224470000	92079000	159940000	1.5883e+08	5.40541e+07	0.340327
SDC_is	115_2367_21.5862_1	4078000000	4589200000	4445200000	4370800000	2.15225e+08	0.0492416
SDC_is	11_55714_34.3673_1	190490000	168160000	52161000	136937000	6.06349e+07	0.442794
SDC_is	11_55714_34.3673_10	172400000	177160000	165030000	171530000	4.99012e+06	0.0290918
SDC_is	11_55714_34.3673_11	1391700000	1408500000	1689500000	1.49657e+09	1.36597e+08	0.0912734
SDC_is	11_55714_34.3673_13	342830000	369150000	357700000	356560000	1.07753e+07	0.0302201
SDC_is	11_55714_34.3673_18	6425000000	6076700000	10618000000	7.70657e+09	2.0636e+09	0.267772
SDC_is	11_55714_34.3673_19	9595400000	10029000000	11158000000	10260800000	6.58649e+08	0.0641908
SDC_is	11_55714_34.3673_2	396100000	348690000	375970000	3.73587e+08	1.94283e+07	0.0520048
SDC_is	11_55714_34.3673_20	25691000000	24722000000	29735000000	26716000000	2.1711e+09	0.0812659
SDC_is	11_55714_34.3673_22	23923000000	24990000000	28415000000	25776000000	1.91622e+09	0.0743413
SDC_is	11_55714_34.3673_23	7694100000	8227000000	11088000000	9.00303e+09	1.49026e+09	0.165529
SDC_is	11_55714_34.3673_24	110850000	74926000	107220000	9.76653e+07	1.61473e+07	0.165333
SDC_is	11_55714_34.3673_25	17953000000	16116000000	20069000000	18046000000	1.61514e+09	0.0895015
SDC_is	11_55714_34.3673_26	14400000000	15168000000	16562000000	1.53767e+10	8.94881e+08	0.0581973
SDC_is	11_55714_34.3673_28	2843300000	3573600000	3787800000	3.40157e+09	4.04324e+08	0.118864
SDC_is	11_55714_34.3673_29	17767000000	21013000000	19185000000	1.93217e+10	1.32869e+09	0.068767
SDC_is	11_55714_34.3673_3	1369400000	1529900000	1448200000	1.44917e+09	6.55274e+07	0.0452173
SDC_is	11_55714_34.3673_30	55506000000	60775000000	55643000000	57308000000	2.45218e+09	0.0427894
SDC_is	11_55714_34.3673_31	211900000000	218530000000	220360000000	216930000000	3.63436e+09	0.0167536
SDC_is	11_55714_34.3673_32	13403000000	13716000000	14715000000	1.39447e+10	5.59495e+08	0.0401225
SDC_is	11_55714_34.3673_33	5331700000	6389300000	5183700000	5634900000	5.36852e+08	0.0952727
SDC_is	11_55714_34.3673_34	14735000000	12823000000	14425000000	1.39943e+10	8.37871e+08	0.0598722
SDC_is	11_55714_34.3673_35	8433800000	8469700000	9204100000	8.70253e+09	3.54964e+08	0.0407886
SDC_is	11_55714_34.3673_36	9252700000	10116000000	11785000000	1.03846e+10	1.0511e+09	0.101218
SDC_is	11_55714_34.3673_37	4990100000	5405600000	6359400000	5.58503e+09	5.73232e+08	0.102637
SDC_is	11_55714_34.3673_38	7429300000	7824800000	8083200000	7779100000	2.68902e+08	0.0345673
SDC_is	11_55714_34.3673_39	30209000000	32124000000	36423000000	3.29187e+10	2.59834e+09	0.0789322
SDC_is	11_55714_34.3673_4	6194500000	6791400000	7482400000	6.82277e+09	5.26251e+08	0.0771316
SDC_is	11_55714_34.3673_40	2605500000	2888300000	3075600000	2.85647e+09	1.93233e+08	0.0676476
SDC_is	11_55714_34.3673_41	3078600000	2143200000	4322100000	3181300000	8.92492e+08	0.280543
SDC_is	11_55714_34.3673_42	2090700000	1957600000	2299400000	2115900000	1.40672e+08	0.0664835
SDC_is	11_55714_34.3673_43	7566400000	7894200000	8640800000	8033800000	4.49592e+08	0.0559626
SDC_is	11_55714_34.3673_44	4740800000	4979800000	5112500000	4.94437e+09	1.538e+08	0.0311062
SDC_is	11_55714_34.3673_45	28365000000	29953000000	32346000000	3.02213e+10	1.63627e+09	0.054143
SDC_is	11_55714_34.3673_47	21501000000	18904000000	19586000000	19997000000	1.09933e+09	0.0549748
SDC_is	11_55714_34.3673_48	14947000000	11871000000	15002000000	13940000000	1.46318e+09	0.104962
SDC_is	11_55714_34.3673_49	8239800000	7941400000	8077500000	8.08623e+09	1.21978e+08	0.0150846
SDC_is	11_55714_34.3673_5	188350000	161970000	155090000	168470000	1.43351e+07	0.0850902
SDC_is	11_55714_34.3673_50	18460000000	17924000000	20099000000	1.88277e+10	9.25217e+08	0.0491414
SDC_is	11_55714_34.3673_51	10091000000	9911200000	11591000000	1.05311e+10	7.53072e+08	0.0715096
SDC_is	11_55714_34.3673_52	4648600000	9399300000	6888300000	6.97873e+09	1.94052e+09	0.278062
SDC_is	11_55714_34.3673_53	350470000	261860000	258340000	2.90223e+08	4.26251e+07	0.14687
SDC_is	11_55714_34.3673_54	2010400000	1824700000	2029600000	1954900000	9.23984e+07	0.047265
SDC_is	11_55714_34.3673_55	3816600000	3619200000	4618900000	4.01823e+09	4.32313e+08	0.107588
SDC_is	11_55714_34.3673_56	3422300000	3296900000	4171800000	3.63033e+09	3.86282e+08	0.106404
SDC_is	11_55714_34.3673_58	1266400000	1409000000	1539400000	1.40493e+09	1.11489e+08	0.0793553
SDC_is	11_55714_34.3673_59	2778000000	3820800000	3298600000	3.29913e+09	4.25721e+08	0.12904
SDC_is	11_55714_34.3673_6	249480000	292270000	177720000	2.39823e+08	4.72607e+07	0.197065
SDC_is	11_55714_34.3673_60	9520500000	7181000000	9210200000	8.63723e+09	1.03748e+09	0.120117
SDC_is	11_55714_34.3673_61	9317200000	9261400000	9034200000	9.20427e+09	1.22394e+08	0.0132975
SDC_is	11_55714_34.3673_62	57933000	61129000	62568000	6.05433e+07	1.93702e+06	0.0319939
SDC_is	11_55714_34.3673_63	119540000	118440000	130770000	1.22917e+08	5.57127e+06	0.0453256
SDC_is	11_55714_34.3673_66	20249000000	18022000000	21058000000	1.97763e+10	1.28371e+09	0.0649117
SDC_is	11_55714_34.3673_67	7397200000	7356500000	7444800000	7399500000	3.6085e+07	0.00487668
SDC_is	11_55714_34.3673_7	405070000	412560000	317870000	378500000	4.29808e+07	0.113556
SDC_is	11_55714_34.3673_70	1894300000	1639600000	1603100000	1.71233e+09	1.2953e+08	0.0756452
SDC_is	11_55714_34.3673_8	679030000	797600000	743930000	7.40187e+08	4.84783e+07	0.0654947
SDC_is	11_55714_34.3673_9	18765000000	18881000000	20684000000	1.94433e+10	8.78561e+08	0.0451857
SDC_is	120_1949_91.0104_1	5431800000	5201600000	6100600000	5578000000	3.81297e+08	0.0683573
SDC_is	124_1887_42.6864_1	156940000	159430000	148480000	154950000	4.68656e+06	0.0302456
SDC_is	125_1867_22.9759_2	376700000	333370000	400120000	3.70063e+08	2.76517e+07	0.0747215
SDC_is	128_1802_152.846_1	132740000	104350000	136120000	1.24403e+08	1.42468e+07	0.114521
SDC_is	12_53824_39.5866_1	173070000	257890000	220230000	2.17063e+08	3.46999e+07	0.159861
SDC_is	12_53824_39.5866_10	1259500000	1211400000	1131200000	1200700000	5.29219e+07	0.0440759
SDC_is	12_53824_39.5866_11	2413800000	2439700000	2595800000	2483100000	8.03893e+07	0.0323746
SDC_is	12_53824_39.5866_12	3224600000	3273500000	3435600000	3.31123e+09	9.0178e+07	0.027234
SDC_is	12_53824_39.5866_13	459120000	359800000	414070000	4.10997e+08	4.06054e+07	0.0987974
SDC_is	12_53824_39.5866_14	1310800000	1230600000	1482400000	1.34127e+09	1.0503e+08	0.0783066
SDC_is	12_53824_39.5866_15	187270000	154320000	195710000	179100000	1.78577e+07	0.0997078
SDC_is	12_53824_39.5866_16	118090000	139790000	88206000	115362000	2.11472e+07	0.183312
SDC_is	12_53824_39.5866_19	421950000	428500000	461070000	4.37173e+08	1.71078e+07	0.0391327
SDC_is	12_53824_39.5866_2	1565100000	1562100000	1505300000	1.54417e+09	2.75102e+07	0.0178155
SDC_is	12_53824_39.5866_21	4711100000	4897300000	3765400000	4.45793e+09	4.9556e+08	0.111164
SDC_is	12_53824_39.5866_22	24316000000	21135000000	29811000000	2.50873e+10	3.58371e+09	0.142849
SDC_is	12_53824_39.5866_23	11287000000	12460000000	9487000000	11078000000	1.22269e+09	0.110371
SDC_is	12_53824_39.5866_24	353360000	423930000	1290300000	6.89197e+08	4.2602e+08	0.618139
SDC_is	12_53824_39.5866_27	2088800000	2239600000	2430000000	2252800000	1.39607e+08	0.0619703
SDC_is	12_53824_39.5866_28	108290000	102200000	57051000	8.91803e+07	2.28545e+07	0.256273
SDC_is	12_53824_39.5866_29	2250200000	2122800000	2384600000	2.25253e+09	1.06892e+08	0.0474542
SDC_is	12_53824_39.5866_3	1521000000	1594700000	1628000000	1.58123e+09	4.47084e+07	0.0282744
SDC_is	12_53824_39.5866_30	1511500000	1603000000	1708400000	1.60763e+09	8.04508e+07	0.050043
SDC_is	12_53824_39.5866_31	40762000	36926000	40856000	3.95147e+07	1.83087e+06	0.0463338
SDC_is	12_53824_39.5866_35	2104000000	2177500000	2315000000	2.19883e+09	8.74513e+07	0.0397717
SDC_is	12_53824_39.5866_37	2394900000	2414000000	2331700000	2380200000	3.517e+07	0.0147761
SDC_is	12_53824_39.5866_39	371590000	305210000	279120000	318640000	3.89268e+07	0.122166
SDC_is	12_53824_39.5866_4	143260000	171680000	88520000	1.34487e+08	3.45121e+07	0.256621
SDC_is	12_53824_39.5866_42	1305600000	1182000000	1271300000	1.25297e+09	5.20981e+07	0.0415798
SDC_is	12_53824_39.5866_44	178600000	159990000	234260000	190950000	3.15531e+07	0.165243
SDC_is	12_53824_39.5866_45	307730000	274220000	191670000	2.57873e+08	4.87708e+07	0.189127
SDC_is	12_53824_39.5866_46	525150000	613200000	666430000	6.01593e+08	5.82583e+07	0.09684
SDC_is	12_53824_39.5866_6	2516200000	2595800000	2484400000	2.53213e+09	4.68536e+07	0.0185036
SDC_is	12_53824_39.5866_7	1030800000	1065600000	1173800000	1.09007e+09	6.0889e+07	0.0558581
SDC_is	12_53824_39.5866_8	2540300000	2395300000	2831000000	2.58887e+09	1.81159e+08	0.069976
SDC_is	12_53824_39.5866_9	2991900000	2644600000	2686800000	2.77443e+09	1.54734e+08	0.0557715
SDC_is	131_1680_27.8326_2	1810700000	1766200000	2182600000	1.91983e+09	1.8669e+08	0.0972429
SDC_is	13_51661_24.4399_15	1895100000	1756100000	1704500000	1.78523e+09	8.04929e+07	0.0450882
SDC_is	13_51661_24.4399_19	222060000	213430000	188180000	207890000	1.43755e+07	0.0691495
SDC_is	13_51661_24.4399_23	963700000	1063100000	1210100000	1.07897e+09	1.01216e+08	0.0938084
SDC_is	13_51661_24.4399_24	9166400000	9537500000	10143000000	9.61563e+09	4.02505e+08	0.0418594
SDC_is	13_51661_24.4399_26	546180000	485010000	625330000	5.52173e+08	5.74419e+07	0.104029
SDC_is	13_51661_24.4399_28	302350000	264950000	391650000	319650000	5.31519e+07	0.166282
SDC_is	13_51661_24.4399_29	9213600000	9729900000	10454000000	9.79917e+09	5.08754e+08	0.0519181
SDC_is	13_51661_24.4399_30	288510000	324570000	368550000	327210000	3.27295e+07	0.100026
SDC_is	13_51661_24.4399_31	401070000	416650000	420660000	4.12793e+08	8.44975e+06	0.0204697
SDC_is	13_51661_24.4399_32	622740000	673360000	607810000	6.34637e+08	2.80517e+07	0.0442012
SDC_is	13_51661_24.4399_39	537510000	535720000	474630000	5.15953e+08	2.92291e+07	0.0566508
SDC_is	13_51661_24.4399_41	1272400000	1241700000	1276200000	1.26343e+09	1.54459e+07	0.0122253
SDC_is	13_51661_24.4399_42	1246900000	1282000000	1467600000	1.33217e+09	9.6832e+07	0.0726876
SDC_is	13_51661_24.4399_43	1226100000	1275000000	1107600000	1202900000	7.02821e+07	0.0584273
SDC_is	13_51661_24.4399_44	2783600000	2536100000	2738800000	2.68617e+09	1.07678e+08	0.040086
SDC_is	13_51661_24.4399_47	302870000	335100000	343280000	3.27083e+08	1.7444e+07	0.0533321
SDC_is	13_51661_24.4399_48	1939200000	1776300000	2101900000	1.93913e+09	1.32926e+08	0.068549
SDC_is	13_51661_24.4399_49	14395000000	14296000000	15441000000	1.47107e+10	5.18003e+08	0.0352127
SDC_is	13_51661_24.4399_50	92206000	93361000	95177000	9.35813e+07	1.22287e+06	0.0130675
SDC_is	13_51661_24.4399_52	221060000	253320000	293610000	2.55997e+08	2.96788e+07	0.115934
SDC_is	13_51661_24.4399_53	598790000	609050000	568780000	5.92207e+08	1.70865e+07	0.0288523
SDC_is	13_51661_24.4399_56	381400000	410220000	423010000	4.04877e+08	1.74023e+07	0.0429818
SDC_is	13_51661_24.4399_57	614590000	715500000	896250000	7.42113e+08	1.16517e+08	0.157007
SDC_is	13_51661_24.4399_7	1216900000	1192500000	1476000000	1.29513e+09	1.28279e+08	0.0990472
SDC_is	148_1242_26.6879_1	106050000	92000000	109000000	102350000	7.41699e+06	0.0724669
SDC_is	149_1166_105.265_1	415380000	483820000	458920000	4.52707e+08	2.82838e+07	0.0624772
SDC_is	14_50918_32.0928_10	795760000	798260000	941790000	845270000	6.82576e+07	0.0807524
SDC_is	14_50918_32.0928_11	529730000	458560000	553650000	513980000	4.03863e+07	0.0785755
SDC_is	14_50918_32.0928_13	8045400000	9033000000	6868800000	7982400000	8.84653e+08	0.110825
SDC_is	14_50918_32.0928_14	132330000	152050000	122140000	1.35507e+08	1.24156e+07	0.0916235
SDC_is	14_50918_32.0928_16	90197000	92145000	67060000	83134000	1.13938e+07	0.137054
SDC_is	14_50918_32.0928_2	190380000	205890000	274660000	2.23643e+08	3.66257e+07	0.163768
SDC_is	14_50918_32.0928_20	465340000	440210000	495760000	4.67103e+08	2.27124e+07	0.048624
SDC_is	14_50918_32.0928_22	465800000	486970000	583030000	5.11933e+08	5.10104e+07	0.0996427
SDC_is	14_50918_32.0928_24	2607400000	3322000000	3434500000	3121300000	3.66273e+08	0.117346
SDC_is	14_50918_32.0928_25	700640000	650260000	1010500000	7.87133e+08	1.59278e+08	0.202352
SDC_is	14_50918_32.0928_27	733540000	760500000	1140400000	8.78147e+08	1.85767e+08	0.211545
SDC_is	14_50918_32.0928_28	1786000000	1869200000	1754000000	1.80307e+09	4.85538e+07	0.0269285
SDC_is	14_50918_32.0928_30	365030000	391000000	462420000	406150000	4.11772e+07	0.101384
SDC_is	14_50918_32.0928_34	1499300000	1422300000	1497200000	1.47293e+09	3.58134e+07	0.0243144
SDC_is	14_50918_32.0928_36	1302500000	1358900000	1539500000	1400300000	1.01086e+08	0.0721892
SDC_is	14_50918_32.0928_37	40063000000	39070000000	41464000000	40199000000	9.82066e+08	0.0244301
SDC_is	14_50918_32.0928_39	69884000	58996000	54091000	6.09903e+07	6.59989e+06	0.108212
SDC_is	14_50918_32.0928_45	130350000	133290000	173330000	1.45657e+08	1.96048e+07	0.134596
SDC_is	15_46658_25.5804_16	118470000	154350000	172380000	148400000	2.24072e+07	0.150992
SDC_is	15_46658_25.5804_19	1155400000	1109200000	1438000000	1234200000	1.45337e+08	0.117758
SDC_is	15_46658_25.5804_20	749380000	738960000	859160000	782500000	5.43735e+07	0.0694869
SDC_is	15_46658_25.5804_28	1044900000	1109600000	1385900000	1.18013e+09	1.47877e+08	0.125305
SDC_is	15_46658_25.5804_3	8319400000	8758100000	10903000000	9.32683e+09	1.12882e+09	0.121029
SDC_is	15_46658_25.5804_4	169990000	135080000	157520000	1.54197e+08	1.44444e+07	0.0936751
SDC_is	161_831_142.095_1	931390000	845670000	871320000	8.82793e+08	3.59231e+07	0.0406926
SDC_is	16_45972_32.4505_10	734270000	583160000	801960000	7.06463e+08	9.14632e+07	0.129466
SDC_is	16_45972_32.4505_11	308830000	406570000	435550000	383650000	5.42124e+07	0.141307
SDC_is	16_45972_32.4505_12	4631200000	4621500000	4830300000	4.69433e+09	9.62245e+07	0.020498
SDC_is	16_45972_32.4505_13	435570000	482660000	484650000	4.67627e+08	2.2682e+07	0.0485046
SDC_is	16_45972_32.4505_14	7178700000	6666400000	7372700000	7072600000	2.97946e+08	0.0421268
SDC_is	16_45972_32.4505_15	20565000000	17344000000	23128000000	2.03457e+10	2.3664e+09	0.11631
SDC_is	16_45972_32.4505_16	6632000000	6674800000	7624600000	6.97713e+09	4.58161e+08	0.0656661
SDC_is	16_45972_32.4505_21	2488100000	2686500000	3388100000	2.85423e+09	3.86092e+08	0.13527
SDC_is	16_45972_32.4505_22	2282500000	2038800000	2257600000	2.19297e+09	1.09485e+08	0.0499256
SDC_is	16_45972_32.4505_23	17029000000	17597000000	16640000000	1.70887e+10	3.92965e+08	0.0229957
SDC_is	16_45972_32.4505_24	3107400000	2809800000	3362200000	3.09313e+09	2.25742e+08	0.0729816
SDC_is	16_45972_32.4505_25	12327000000	10983000000	13604000000	1.23047e+10	1.07014e+09	0.0869699
SDC_is	16_45972_32.4505_26	962610000	881330000	1028700000	9.57547e+08	6.027e+07	0.0629421
SDC_is	16_45972_32.4505_40	369780000	427630000	512730000	4.36713e+08	5.87115e+07	0.134439
SDC_is	16_45972_32.4505_44	4259700000	3845100000	4160000000	4.08827e+09	1.76697e+08	0.0432204
SDC_is	16_45972_32.4505_5	27967000000	29603000000	36279000000	31283000000	3.59529e+09	0.114928
SDC_is	16_45972_32.4505_6	1954000000	1876400000	2231700000	2020700000	1.52526e+08	0.0754817
SDC_is	16_45972_32.4505_8	791500000	890400000	950980000	8.77627e+08	6.57309e+07	0.0748963
SDC_is	17_41442_65.0628_12	2810300000	2753100000	3596400000	3.05327e+09	3.84763e+08	0.126017
SDC_is	17_41442_65.0628_13	2647700000	2650000000	2794100000	2.69727e+09	6.84779e+07	0.0253879
SDC_is	17_41442_65.0628_17	1646900000	1972700000	2137700000	1919100000	2.03921e+08	0.106259
SDC_is	17_41442_65.0628_18	181500000	172600000	185580000	1.79893e+08	5.41948e+06	0.0301261
SDC_is	17_41442_65.0628_21	408670000	266100000	373530000	3.49433e+08	6.06467e+07	0.173557
SDC_is	17_41442_65.0628_23	124360000	141660000	130550000	132190000	7.15727e+06	0.0541438
SDC_is	17_41442_65.0628_24	259600000	255930000	221500000	2.45677e+08	1.7161e+07	0.069852
SDC_is	17_41442_65.0628_25	87454000	69312000	82043000	79603000	7.60475e+06	0.0955334
SDC_is	17_41442_65.0628_28	116190000	112410000	114290000	1.14297e+08	1.54319e+06	0.0135016
SDC_is	17_41442_65.0628_32	62874000000	59128000000	74182000000	6.53947e+10	6.39901e+09	0.0978522
SDC_is	17_41442_65.0628_33	200110000	182940000	205940000	196330000	9.76273e+06	0.0497261
SDC_is	17_41442_65.0628_34	2243000000	2082500000	2426100000	2.25053e+09	1.40375e+08	0.0623742
SDC_is	17_41442_65.0628_38	43606000000	42154000000	37572000000	4.11107e+10	2.57147e+09	0.06255
SDC_is	17_41442_65.0628_41	1127600000	1089100000	1276900000	1.16453e+09	8.09949e+07	0.0695514
SDC_is	17_41442_65.0628_42	91468000000	94129000000	87705000000	9.11007e+10	2.63542e+09	0.0289286
SDC_is	17_41442_65.0628_43	32158000000	28072000000	29668000000	29966000000	1.68136e+09	0.0561089
SDC_is	17_41442_65.0628_44	2862400000	3093000000	3746100000	3.23383e+09	3.74261e+08	0.115733
SDC_is	17_41442_65.0628_45	3836100000	3953600000	4715800000	4168500000	3.89961e+08	0.0935495
SDC_is	17_41442_65.0628_46	30665000000	29199000000	26185000000	28683000000	1.86499e+09	0.0650208
SDC_is	17_41442_65.0628_5	490290000	486930000	541490000	5.06237e+08	2.49656e+07	0.049316
SDC_is	17_41442_65.0628_6	160450000	161440000	147770000	1.56553e+08	6.22389e+06	0.0397557
SDC_is	17_41442_65.0628_8	1455500000	1603700000	1432700000	1497300000	7.58098e+07	0.050631
SDC_is	18_40621_36.4484_10	13241000000	12895000000	13402000000	1.31793e+10	2.11525e+08	0.0160498
SDC_is	18_40621_36.4484_11	637450000	654580000	593830000	628620000	2.5575e+07	0.0406843
SDC_is	18_40621_36.4484_13	1246700000	1147200000	1544500000	1312800000	1.68797e+08	0.128578
SDC_is	18_40621_36.4484_14	4365600000	4080900000	3689900000	4.04547e+09	2.76989e+08	0.068469
SDC_is	18_40621_36.4484_17	6478700000	6792400000	6897800000	6.72297e+09	1.78002e+08	0.0264767
SDC_is	18_40621_36.4484_18	3300500000	3376600000	2689100000	3.12207e+09	3.07726e+08	0.0985648
SDC_is	18_40621_36.4484_20	3875700000	3710500000	4710100000	4.09877e+09	4.37507e+08	0.106741
SDC_is	18_40621_36.4484_21	4060700000	4169600000	3987300000	4.07253e+09	7.48926e+07	0.0183897
SDC_is	18_40621_36.4484_22	10385000000	11835000000	12339000000	1.15197e+10	8.28294e+08	0.0719026
SDC_is	18_40621_36.4484_23	47780000	49060000	39415000	4.54183e+07	4.27704e+06	0.0941699
SDC_is	18_40621_36.4484_24	221240000	260960000	138640000	2.06947e+08	5.09495e+07	0.246196
SDC_is	18_40621_36.4484_26	220860000	229250000	221780000	2.23963e+08	3.75706e+06	0.0167753
SDC_is	18_40621_36.4484_27	3487000000	3993900000	3572100000	3.68433e+09	2.21637e+08	0.0601565
SDC_is	18_40621_36.4484_29	506060000	483580000	401220000	463620000	4.50678e+07	0.0972085
SDC_is	18_40621_36.4484_3	320470000	252830000	332900000	3.02067e+08	3.51835e+07	0.116476
SDC_is	18_40621_36.4484_34	3847000000	4284400000	3579200000	3.90353e+09	2.90659e+08	0.0744604
SDC_is	18_40621_36.4484_39	4619800000	3912400000	5255900000	4.59603e+09	5.48739e+08	0.119394
SDC_is	18_40621_36.4484_4	107790000	99176000	97533000	1.015e+08	4.49823e+06	0.0443177
SDC_is	18_40621_36.4484_40	13019000000	13480000000	15624000000	14041000000	1.13506e+09	0.0808391
SDC_is	18_40621_36.4484_41	2365400000	3138400000	3491500000	2.99843e+09	4.70261e+08	0.156836
SDC_is	18_40621_36.4484_5	681590000	695250000	962760000	7.79867e+08	1.29445e+08	0.165984
SDC_is	18_40621_36.4484_6	1406200000	970910000	2026000000	1.4677e+09	4.32929e+08	0.29497
SDC_is	18_40621_36.4484_7	1219600000	1180200000	1171900000	1.19057e+09	2.08074e+07	0.0174769
SDC_is	18_40621_36.4484_8	497410000	402690000	656630000	518910000	1.04779e+08	0.201922
SDC_is	18_40621_36.4484_9	1785500000	2313700000	2024100000	2041100000	2.15972e+08	0.105811
SDC_is	19_39748_30.886_13	84598000	73238000	57225000	71687000	1.12287e+07	0.156635
SDC_is	19_39748_30.886_19	499310000	463350000	566380000	509680000	4.26962e+07	0.0837706
SDC_is	19_39748_30.886_22	160190000	192310000	228510000	193670000	2.79081e+07	0.144101
SDC_is	19_39748_30.886_28	715100000	666810000	783380000	7.21763e+08	4.78222e+07	0.0662574
SDC_is	19_39748_30.886_31	455630000	428540000	399990000	4.28053e+08	2.27175e+07	0.0530718
SDC_is	19_39748_30.886_32	1130300000	1115500000	1270300000	1.17203e+09	6.97472e+07	0.0595096
SDC_is	19_39748_30.886_33	925900000	1082800000	975250000	994650000	6.55066e+07	0.0658589
SDC_is	1_210012_27.8091_1	1272200000	1378900000	1364200000	1.33843e+09	4.7217e+07	0.0352778
SDC_is	1_210012_27.8091_107	192490000	209450000	202130000	2.01357e+08	6.94545e+06	0.0344933
SDC_is	1_210012_27.8091_109	494820000	461280000	342450000	432850000	6.53725e+07	0.151028
SDC_is	1_210012_27.8091_111	10859000000	12875000000	14757000000	1.28303e+10	1.59167e+09	0.124055
SDC_is	1_210012_27.8091_112	846150000	887650000	825120000	8.52973e+08	2.59797e+07	0.0304578
SDC_is	1_210012_27.8091_113	15951000000	13456000000	13213000000	1.42067e+10	1.23741e+09	0.0871009
SDC_is	1_210012_27.8091_114	1044100000	1044500000	953380000	1.01399e+09	4.28604e+07	0.0422689
SDC_is	1_210012_27.8091_115	140060000	106180000	141390000	129210000	1.62937e+07	0.126103
SDC_is	1_210012_27.8091_116	644230000	537140000	597730000	5.93033e+08	4.38453e+07	0.0739339
SDC_is	1_210012_27.8091_117	9695300000	9852200000	10746000000	1.00978e+10	4.62777e+08	0.0458294
SDC_is	1_210012_27.8091_119	1133000000	1123500000	1349500000	1202000000	1.0437e+08	0.0868306
SDC_is	1_210012_27.8091_120	1229300000	1167100000	1339900000	1.24543e+09	7.14618e+07	0.057379
SDC_is	1_210012_27.8091_121	8559200000	6272100000	10435000000	8422100000	1.70226e+09	0.202118
SDC_is	1_210012_27.8091_122	57951000000	57154000000	44773000000	5.32927e+10	6.03309e+09	0.113207
SDC_is	1_210012_27.8091_123	31164000000	34104000000	40389000000	35219000000	3.84773e+09	0.109252
SDC_is	1_210012_27.8091_124	27695000000	27468000000	29951000000	2.83713e+10	1.12083e+09	0.0395057
SDC_is	1_210012_27.8091_128	862720000	922800000	832020000	8.72513e+08	3.77022e+07	0.043211
SDC_is	1_210012_27.8091_129	226140000	205670000	247240000	226350000	1.69715e+07	0.0749792
SDC_is	1_210012_27.8091_13	2401900000	3791000000	3463300000	3.21873e+09	5.9288e+08	0.184197
SDC_is	1_210012_27.8091_132	196510000	203500000	225160000	208390000	1.21967e+07	0.0585283
SDC_is	1_210012_27.8091_134	2205300000	2371300000	2334500000	2303700000	7.11828e+07	0.0308993
SDC_is	1_210012_27.8091_137	202960000	218810000	233480000	2.18417e+08	1.24628e+07	0.0570599
SDC_is	1_210012_27.8091_138	354030000	377590000	403260000	3.78293e+08	2.01042e+07	0.0531445
SDC_is	1_210012_27.8091_142	4097700000	4889200000	5244900000	4.74393e+09	4.79475e+08	0.101071
SDC_is	1_210012_27.8091_145	670810000	557850000	664300000	6.30987e+08	5.17837e+07	0.0820678
SDC_is	1_210012_27.8091_146	19078000000	16984000000	23410000000	19824000000	2.67591e+09	0.134983
SDC_is	1_210012_27.8091_148	608150000	582310000	677610000	622690000	4.02416e+07	0.0646254
SDC_is	1_210012_27.8091_151	434300000	357990000	520170000	4.37487e+08	6.6248e+07	0.151429
SDC_is	1_210012_27.8091_152	247530000	280580000	249830000	2.59313e+08	1.50671e+07	0.0581038
SDC_is	1_210012_27.8091_158	7160800000	7040600000	8609200000	7.60353e+09	7.12805e+08	0.0937465
SDC_is	1_210012_27.8091_164	386010000	403560000	372240000	387270000	1.28173e+07	0.0330967
SDC_is	1_210012_27.8091_166	1398600000	1387100000	1968800000	1.58483e+09	2.71546e+08	0.17134
SDC_is	1_210012_27.8091_174	641230000	586680000	482530000	5.70147e+08	6.58353e+07	0.115471
SDC_is	1_210012_27.8091_175	118870000	84273000	109940000	104361000	1.46647e+07	0.140519
SDC_is	1_210012_27.8091_179	572510000	558830000	654030000	5.95123e+08	4.2026e+07	0.0706174
SDC_is	1_210012_27.8091_180	818150000	795620000	674390000	762720000	6.31324e+07	0.0827727
SDC_is	1_210012_27.8091_184	723020000	726880000	719580000	723160000	2.98186e+06	0.00412337
SDC_is	1_210012_27.8091_186	418680000	410540000	452130000	4.27117e+08	1.79966e+07	0.042135
SDC_is	1_210012_27.8091_188	274210000	369500000	255800000	2.99837e+08	4.98295e+07	0.166189
SDC_is	1_210012_27.8091_189	1472000000	1255200000	1197500000	1.30823e+09	1.18172e+08	0.0903295
SDC_is	1_210012_27.8091_194	855150000	861810000	736160000	8.17707e+08	5.77263e+07	0.0705953
SDC_is	1_210012_27.8091_195	4239400000	4391400000	4260100000	4.29697e+09	6.73071e+07	0.0156639
SDC_is	1_210012_27.8091_200	135960000	135060000	137990000	1.36337e+08	1.22546e+06	0.00898849
SDC_is	1_210012_27.8091_201	375300000	363710000	463560000	4.00857e+08	4.45897e+07	0.111236
SDC_is	1_210012_27.8091_202	361170000	371760000	368690000	3.67207e+08	4.44876e+06	0.0121151
SDC_is	1_210012_27.8091_205	1326100000	1072700000	1426400000	1.27507e+09	1.48838e+08	0.11673
SDC_is	1_210012_27.8091_206	3418300000	3400700000	3752500000	3.52383e+09	1.61851e+08	0.0459305
SDC_is	1_210012_27.8091_208	353690000	330110000	334910000	339570000	1.01748e+07	0.0299639
SDC_is	1_210012_27.8091_209	17036000000	18033000000	19263000000	1.81107e+10	9.10826e+08	0.0502922
SDC_is	1_210012_27.8091_210	1064400000	1097600000	1327800000	1.16327e+09	1.17129e+08	0.10069
SDC_is	1_210012_27.8091_211	2188800000	2291700000	2442100000	2.30753e+09	1.04014e+08	0.0450757
SDC_is	1_210012_27.8091_212	1096800000	1087000000	1123500000	1.10243e+09	1.54243e+07	0.0139911
SDC_is	1_210012_27.8091_213	810590000	918140000	779560000	8.36097e+08	5.93804e+07	0.071021
SDC_is	1_210012_27.8091_215	152080000	189360000	192720000	1.78053e+08	1.84171e+07	0.103436
SDC_is	1_210012_27.8091_216	425890000	424990000	468730000	439870000	2.04104e+07	0.046401
SDC_is	1_210012_27.8091_217	620280000	652680000	626810000	6.33257e+08	1.39907e+07	0.0220933
SDC_is	1_210012_27.8091_218	448590000	391970000	378540000	4.06367e+08	3.03557e+07	0.0747002
SDC_is	1_210012_27.8091_219	785690000	811590000	1062300000	8.86527e+08	1.24739e+08	0.140706
SDC_is	1_210012_27.8091_22	172920000	164130000	228310000	1.88453e+08	2.84105e+07	0.150756
SDC_is	1_210012_27.8091_222	21116000	44371000	41288000	3.55917e+07	1.03129e+07	0.289757
SDC_is	1_210012_27.8091_23	269980000	244230000	262800000	2.59003e+08	1.08498e+07	0.0418905
SDC_is	1_210012_27.8091_24	137160000	139180000	169220000	148520000	1.46603e+07	0.0987094
SDC_is	1_210012_27.8091_25	184020000	175690000	162560000	174090000	8.83376e+06	0.0507425
SDC_is	1_210012_27.8091_26	238090000	258460000	266430000	2.54327e+08	1.19332e+07	0.0469208
SDC_is	1_210012_27.8091_32	36808000	30088000	25128000	3.06747e+07	4.78635e+06	0.156036
SDC_is	1_210012_27.8091_44	529620000	500660000	392260000	474180000	5.91204e+07	0.124679
SDC_is	1_210012_27.8091_51	4033300000	4127600000	4757900000	4.30627e+09	3.21665e+08	0.074697
SDC_is	1_210012_27.8091_52	3754500000	4205800000	4065800000	4008700000	1.88615e+08	0.0470513
SDC_is	1_210012_27.8091_53	705880000	702210000	695990000	701360000	4.08207e+06	0.00582022
SDC_is	1_210012_27.8091_54	179320000	183640000	210670000	191210000	1.38729e+07	0.072553
SDC_is	1_210012_27.8091_55	94386000	99980000	75204000	8.98567e+07	1.06097e+07	0.118074
SDC_is	1_210012_27.8091_56	3521200000	3689500000	4759500000	3.99007e+09	5.48393e+08	0.13744
SDC_is	1_210012_27.8091_57	22214000	16832000	28120000	2.23887e+07	4.60996e+06	0.205906
SDC_is	1_210012_27.8091_64	336140000	352890000	279280000	322770000	3.15032e+07	0.0976026
SDC_is	1_210012_27.8091_7	6233500000	5520400000	7723000000	6492300000	9.1764e+08	0.141343
SDC_is	1_210012_27.8091_78	1805400000	1702300000	1583300000	1697000000	9.07494e+07	0.0534763
SDC_is	1_210012_27.8091_80	4915900000	5109900000	5270800000	5.09887e+09	1.45097e+08	0.0284568
SDC_is	1_210012_27.8091_81	495590000	515180000	588360000	5.33043e+08	3.9924e+07	0.0748983
SDC_is	1_210012_27.8091_82	15643000000	15117000000	14181000000	1.49803e+10	6.04632e+08	0.0403617
SDC_is	1_210012_27.8091_84	135440000	123560000	123610000	1.27537e+08	5.58854e+06	0.0438191
SDC_is	1_210012_27.8091_86	168780000	173550000	164500000	1.68943e+08	3.69645e+06	0.0218798
SDC_is	1_210012_27.8091_89	86206000	86340000	82904000	85150000	1.5891e+06	0.0186624
SDC_is	1_210012_27.8091_91	390940000	485620000	643720000	506760000	1.04274e+08	0.205766
SDC_is	1_210012_27.8091_92	64696000	53059000	41133000	5.29627e+07	9.6198e+06	0.181634
SDC_is	20_36912_29.3449_12	304910000	224620000	154100000	2.27877e+08	6.1611e+07	0.27037
SDC_is	20_36912_29.3449_14	831410000	735180000	696330000	7.54307e+08	5.67804e+07	0.075275
SDC_is	20_36912_29.3449_21	112940000	117750000	126620000	1.19103e+08	5.66623e+06	0.0475741
SDC_is	20_36912_29.3449_23	392730000	384040000	358990000	3.78587e+08	1.43039e+07	0.0377823
SDC_is	20_36912_29.3449_25	547730000	619190000	630410000	599110000	3.66188e+07	0.0611219
SDC_is	20_36912_29.3449_26	3587600000	3887500000	3858900000	3778000000	1.35138e+08	0.0357698
SDC_is	20_36912_29.3449_27	129410000	136760000	132390000	1.32853e+08	3.01846e+06	0.0227202
SDC_is	20_36912_29.3449_28	571310000	609540000	497710000	559520000	4.64093e+07	0.0829449
SDC_is	20_36912_29.3449_29	854410000	858240000	810450000	8.41033e+08	2.16821e+07	0.0257804
SDC_is	20_36912_29.3449_30	1948500000	2217200000	2509000000	2224900000	2.28888e+08	0.102876
SDC_is	20_36912_29.3449_32	881710000	877870000	741260000	8.33613e+08	6.53225e+07	0.0783606
SDC_is	20_36912_29.3449_33	1023300000	1025400000	896550000	981750000	6.02516e+07	0.0613716
SDC_is	20_36912_29.3449_35	139350000	155370000	214330000	1.69683e+08	3.22403e+07	0.190003
SDC_is	20_36912_29.3449_36	594750000	533580000	606440000	5.78257e+08	3.19496e+07	0.0552516
SDC_is	20_36912_29.3449_37	4112800000	4885200000	5423300000	4807100000	5.37852e+08	0.111887
SDC_is	20_36912_29.3449_38	148290000	191600000	82904000	1.40931e+08	4.4679e+07	0.317027
SDC_is	20_36912_29.3449_39	5163700000	5361000000	4795400000	5106700000	2.34397e+08	0.0458998
SDC_is	20_36912_29.3449_7	2229600000	2132600000	2630300000	2.33083e+09	2.15426e+08	0.0924244
SDC_is	20_36912_29.3449_9	553810000	492720000	562680000	5.36403e+08	3.11003e+07	0.0579793
SDC_is	21_36794_136.859_19	250400000	218110000	244280000	2.37597e+08	1.40038e+07	0.0589395
SDC_is	21_36794_136.859_20	352420000	189480000	348370000	2.96757e+08	7.58741e+07	0.255678
SDC_is	21_36794_136.859_38	244970000	181480000	210940000	2.12463e+08	2.59421e+07	0.122101
SDC_is	21_36794_136.859_4	492810000	459860000	479040000	4.77237e+08	1.35121e+07	0.0283132
SDC_is	21_36794_136.859_6	440680000	599070000	636760000	5.58837e+08	8.49544e+07	0.15202
SDC_is	21_36794_136.859_7	523300000	597020000	578080000	5.66133e+08	3.12592e+07	0.0552152
SDC_is	22_36596_29.2255_22	112000000	108190000	100810000	107000000	4.64515e+06	0.0434126
SDC_is	22_36596_29.2255_24	208550000	196130000	193160000	199280000	6.66608e+06	0.0334508
SDC_is	22_36596_29.2255_26	1168500000	1204700000	1227300000	1.20017e+09	2.42181e+07	0.0201789
SDC_is	22_36596_29.2255_28	57038000	55607000	67089000	5.99113e+07	5.10889e+06	0.0852742
SDC_is	23_33366_38.2618_12	59282000	34820000	86823000	6.03083e+07	2.12425e+07	0.352232
SDC_is	23_33366_38.2618_16	3332600000	2995400000	2919500000	3082500000	1.79541e+08	0.0582454
SDC_is	23_33366_38.2618_18	169050000	183760000	238770000	1.97193e+08	3.00062e+07	0.152167
SDC_is	23_33366_38.2618_2	653850000	755660000	548080000	652530000	8.47493e+07	0.129878
SDC_is	23_33366_38.2618_22	5060900000	4261300000	4135700000	4.48597e+09	4.0976e+08	0.0913427
SDC_is	23_33366_38.2618_23	4693100000	3973200000	3550900000	4072400000	4.71548e+08	0.115791
SDC_is	23_33366_38.2618_28	60032000	58128000	56630000	5.82633e+07	1.39215e+06	0.0238942
SDC_is	23_33366_38.2618_29	80982000	92521000	76822000	8.34417e+07	6.64089e+06	0.0795872
SDC_is	23_33366_38.2618_31	7012600000	6600300000	5582500000	6.39847e+09	6.01026e+08	0.0939329
SDC_is	23_33366_38.2618_33	816610000	930710000	964810000	9.04043e+08	6.33727e+07	0.0700992
SDC_is	23_33366_38.2618_36	704490000	677430000	686230000	6.89383e+08	1.127e+07	0.0163479
SDC_is	23_33366_38.2618_39	2007700000	2615800000	2898000000	2.50717e+09	3.71492e+08	0.148172
SDC_is	23_33366_38.2618_4	554770000	498700000	639960000	5.64477e+08	5.80762e+07	0.102885
SDC_is	23_33366_38.2618_40	4314300000	3718400000	4160800000	4064500000	2.52626e+08	0.0621541
SDC_is	23_33366_38.2618_5	42898000000	43701000000	45461000000	44020000000	1.07038e+09	0.0243157
SDC_is	23_33366_38.2618_6	26134000000	26915000000	30755000000	2.79347e+10	2.0196e+09	0.0722974
SDC_is	23_33366_38.2618_7	2765300000	2794400000	2896600000	2.81877e+09	5.63041e+07	0.0199747
SDC_is	23_33366_38.2618_8	1373200000	1311700000	2179900000	1621600000	3.95575e+08	0.243941
SDC_is	23_33366_38.2618_9	7162100000	7074600000	7600200000	7.27897e+09	2.29938e+08	0.0315894
SDC_is	24_32518_29.8009_16	430440000	399040000	443210000	424230000	1.85593e+07	0.0437482
SDC_is	24_32518_29.8009_2	229400000	223380000	276290000	2.43023e+08	2.36511e+07	0.0973204
SDC_is	24_32518_29.8009_21	264330000	258710000	189110000	2.37383e+08	3.42114e+07	0.144119
SDC_is	24_32518_29.8009_27	553460000	578810000	499790000	544020000	3.29431e+07	0.060555
SDC_is	24_32518_29.8009_3	406410000	472360000	347720000	408830000	5.09128e+07	0.124533
SDC_is	24_32518_29.8009_34	63676000	55680000	39568000	5.29747e+07	1.00262e+07	0.189265
SDC_is	24_32518_29.8009_6	647420000	639820000	769150000	6.85463e+08	5.92567e+07	0.0864476
SDC_is	24_32518_29.8009_8	570950000	556340000	542180000	556490000	1.17458e+07	0.0211069
SDC_is	25_30379_35.8196_1	29173000000	30371000000	32115000000	30553000000	1.20794e+09	0.0395359
SDC_is	25_30379_35.8196_10	6171400000	6647500000	6429800000	6.41623e+09	1.94604e+08	0.0303299
SDC_is	25_30379_35.8196_11	10004000000	11181000000	11119000000	10768000000	5.40822e+08	0.0502249
SDC_is	25_30379_35.8196_12	65032000000	64366000000	67631000000	6.56763e+10	1.40865e+09	0.0214483
SDC_is	25_30379_35.8196_15	1408100000	1339700000	1735600000	1.49447e+09	1.72778e+08	0.115612
SDC_is	25_30379_35.8196_17	3663600000	3857100000	3013700000	3.51147e+09	3.6073e+08	0.102729
SDC_is	25_30379_35.8196_19	1679800000	1965300000	1650000000	1.76503e+09	1.42132e+08	0.0805263
SDC_is	25_30379_35.8196_20	329200000	282910000	380160000	3.30757e+08	3.97174e+07	0.12008
SDC_is	25_30379_35.8196_21	4175500000	4119800000	3896300000	4.06387e+09	1.2065e+08	0.0296884
SDC_is	25_30379_35.8196_25	8313400000	8435900000	8827600000	8.52563e+09	2.19301e+08	0.0257226
SDC_is	25_30379_35.8196_26	343330000	372370000	379750000	365150000	1.57205e+07	0.0430521
SDC_is	25_30379_35.8196_27	590430000	616690000	701360000	636160000	4.73334e+07	0.0744049
SDC_is	25_30379_35.8196_28	1661900000	1487000000	1679500000	1.60947e+09	8.68946e+07	0.0539897
SDC_is	25_30379_35.8196_29	2968800000	3191300000	3002300000	3.05413e+09	9.7951e+07	0.0320716
SDC_is	25_30379_35.8196_5	2351700000	2550600000	2614100000	2.50547e+09	1.11777e+08	0.0446133
SDC_is	25_30379_35.8196_9	129690000	203610000	132610000	1.55303e+08	3.41788e+07	0.220077
SDC_is	26_29682_33.1922_10	2528300000	2598600000	3448000000	2858300000	4.17967e+08	0.146229
SDC_is	26_29682_33.1922_13	1692500000	1777600000	1740800000	1.73697e+09	3.48475e+07	0.0200623
SDC_is	26_29682_33.1922_14	1401400000	1206300000	1530300000	1.37933e+09	1.3319e+08	0.0965608
SDC_is	26_29682_33.1922_16	447230000	494710000	436260000	459400000	2.53664e+07	0.0552164
SDC_is	26_29682_33.1922_17	108470000	89972000	109860000	1.02767e+08	9.06545e+06	0.0882133
SDC_is	26_29682_33.1922_20	20969000000	20907000000	24448000000	22108000000	1.65482e+09	0.0748518
SDC_is	26_29682_33.1922_21	1938500000	1053600000	1946600000	1.64623e+09	4.19068e+08	0.254562
SDC_is	26_29682_33.1922_22	77112000	52531000	36181000	5.52747e+07	1.68223e+07	0.304339
SDC_is	26_29682_33.1922_25	113020000	100270000	111540000	1.08277e+08	5.69372e+06	0.0525849
SDC_is	26_29682_33.1922_28	2974500000	2996100000	2971700000	2.98077e+09	1.09024e+07	0.00365758
SDC_is	26_29682_33.1922_3	212600000	175390000	283880000	2.23957e+08	4.5013e+07	0.20099
SDC_is	26_29682_33.1922_5	19763000000	21508000000	25083000000	22118000000	2.2143e+09	0.100113
SDC_is	26_29682_33.1922_6	87972000	91592000	71181000	8.35817e+07	8.89226e+06	0.10639
SDC_is	26_29682_33.1922_7	7181400000	7590500000	8676900000	7.81627e+09	6.31062e+08	0.080737
SDC_is	27_28785_28.0268_13	800960000	821360000	1053500000	891940000	1.14543e+08	0.12842
SDC_is	27_28785_28.0268_20	363170000	410080000	447510000	406920000	3.45041e+07	0.0847933
SDC_is	27_28785_28.0268_21	514000000	531290000	484230000	509840000	1.94361e+07	0.0381219
SDC_is	27_28785_28.0268_22	603340000	541880000	666330000	603850000	5.08078e+07	0.0841397
SDC_is	27_28785_28.0268_24	2250400000	2386300000	2743800000	2.46017e+09	2.08091e+08	0.0845843
SDC_is	27_28785_28.0268_28	360560000	368710000	382240000	3.70503e+08	8.9412e+06	0.0241326
SDC_is	27_28785_28.0268_29	1185900000	981800000	1170900000	1.11287e+09	9.28802e+07	0.0834603
SDC_is	27_28785_28.0268_30	98245000	105030000	109550000	104275000	4.64602e+06	0.0445555
SDC_is	27_28785_28.0268_9	288100000	332350000	308020000	309490000	1.80949e+07	0.0584667
SDC_is	28_27587_33.798_19	1101500000	1072100000	1120100000	1097900000	1.97606e+07	0.0179985
SDC_is	28_27587_33.798_21	231980000	215900000	161640000	2.03173e+08	3.00932e+07	0.148116
SDC_is	28_27587_33.798_22	573750000	634180000	658390000	6.22107e+08	3.55931e+07	0.0572139
SDC_is	28_27587_33.798_26	9713400000	9011700000	9881200000	9.53543e+09	3.76618e+08	0.0394967
SDC_is	28_27587_33.798_27	200190000	133360000	152390000	161980000	2.81133e+07	0.17356
SDC_is	28_27587_33.798_29	246250000	211250000	242340000	233280000	1.56591e+07	0.0671259
SDC_is	28_27587_33.798_3	310280000	309120000	334520000	3.17973e+08	1.17098e+07	0.0368265
SDC_is	28_27587_33.798_30	342600000	287990000	383770000	338120000	3.92301e+07	0.116024
SDC_is	28_27587_33.798_4	408750000	439570000	375180000	4.07833e+08	2.62951e+07	0.0644751
SDC_is	28_27587_33.798_8	341420000	296030000	373710000	3.37053e+08	3.18627e+07	0.0945331
SDC_is	28_27587_33.798_9	3350200000	3680500000	3835500000	3.62207e+09	2.02386e+08	0.0558757
SDC_is	29_27184_28.9696_16	126350000	103230000	115730000	1.15103e+08	9.4491e+06	0.0820923
SDC_is	29_27184_28.9696_18	128580000	142350000	153030000	141320000	1.00082e+07	0.0708195
SDC_is	29_27184_28.9696_19	906420000	942380000	871400000	9.06733e+08	2.89783e+07	0.031959
SDC_is	29_27184_28.9696_20	2092100000	2014200000	2054900000	2.05373e+09	3.18132e+07	0.0154904
SDC_is	29_27184_28.9696_21	1487800000	1490200000	1776600000	1.58487e+09	1.35579e+08	0.0855463
SDC_is	29_27184_28.9696_22	216200000	263830000	243280000	2.41103e+08	1.95057e+07	0.0809018
SDC_is	29_27184_28.9696_23	18064000000	18262000000	21157000000	19161000000	1.4137e+09	0.07378
SDC_is	29_27184_28.9696_24	143790000	186500000	216110000	1.82133e+08	2.96855e+07	0.162988
SDC_is	29_27184_28.9696_4	376870000	461500000	420240000	4.19537e+08	3.45536e+07	0.0823614
SDC_is	2_130876_32.9153_1	335380000	321050000	247230000	301220000	3.86223e+07	0.12822
SDC_is	2_130876_32.9153_104	2713600000	3152400000	2858900000	2908300000	1.82513e+08	0.062756
SDC_is	2_130876_32.9153_111	643010000	701760000	752120000	6.98963e+08	4.45878e+07	0.0637914
SDC_is	2_130876_32.9153_112	3093600000	3106500000	2915400000	3038500000	8.7204e+07	0.0286997
SDC_is	2_130876_32.9153_115	560600000	542750000	590530000	5.64627e+08	1.97128e+07	0.034913
SDC_is	2_130876_32.9153_116	103610000	101340000	91724000	9.88913e+07	5.1521e+06	0.0520986
SDC_is	2_130876_32.9153_118	1694300000	1030300000	1392200000	1.37227e+09	2.71443e+08	0.197806
SDC_is	2_130876_32.9153_120	12689000000	13881000000	14788000000	13786000000	8.59542e+08	0.0623489
SDC_is	2_130876_32.9153_122	1099800000	1065400000	1208900000	1124700000	6.11723e+07	0.0543899
SDC_is	2_130876_32.9153_123	439900000	636570000	692770000	5.89747e+08	1.08413e+08	0.18383
SDC_is	2_130876_32.9153_124	4615300000	5283100000	5331100000	5076500000	3.26706e+08	0.0643565
SDC_is	2_130876_32.9153_125	4203700000	4548800000	4550700000	4434400000	1.63131e+08	0.0367877
SDC_is	2_130876_32.9153_127	63687000	46387000	75057000	6.17103e+07	1.17876e+07	0.191016
SDC_is	2_130876_32.9153_130	241470000	262630000	281510000	261870000	1.63551e+07	0.062455
SDC_is	2_130876_32.9153_132	317950000	367780000	348040000	344590000	2.04888e+07	0.0594584
SDC_is	2_130876_32.9153_133	67410000	95881000	70413000	7.79013e+07	1.27725e+07	0.163958
SDC_is	2_130876_32.9153_136	1500200000	1506500000	1412200000	1.47297e+09	4.30454e+07	0.0292236
SDC_is	2_130876_32.9153_138	263360000	261380000	302390000	275710000	1.88829e+07	0.0684883
SDC_is	2_130876_32.9153_140	100150000	91827000	95473000	9.58167e+07	3.40653e+06	0.0355526
SDC_is	2_130876_32.9153_141	1367300000	1416100000	1394900000	1.39277e+09	1.99795e+07	0.0143452
SDC_is	2_130876_32.9153_142	239780000	234000000	295180000	256320000	2.75793e+07	0.107597
SDC_is	2_130876_32.9153_15	605090000	601300000	573470000	5.93287e+08	1.40977e+07	0.023762
SDC_is	2_130876_32.9153_16	932440000	916690000	946350000	9.31827e+08	1.21164e+07	0.0130029
SDC_is	2_130876_32.9153_17	922960000	850920000	897820000	8.90567e+08	2.98541e+07	0.0335226
SDC_is	2_130876_32.9153_19	155590000	146250000	143340000	1.48393e+08	5.22564e+06	0.0352148
SDC_is	2_130876_32.9153_2	1621200000	1561800000	1626800000	1.60327e+09	2.94104e+07	0.018344
SDC_is	2_130876_32.9153_20	699090000	701010000	858410000	7.52837e+08	7.46557e+07	0.0991659
SDC_is	2_130876_32.9153_21	225860000	200030000	245770000	2.23887e+08	1.87253e+07	0.0836376
SDC_is	2_130876_32.9153_3	711150000	736950000	863870000	7.70657e+08	6.67481e+07	0.0866119
SDC_is	2_130876_32.9153_35	184720000	188210000	330180000	234370000	6.77629e+07	0.289128
SDC_is	2_130876_32.9153_38	272120000	247820000	291900000	2.70613e+08	1.80271e+07	0.0666157
SDC_is	2_130876_32.9153_4	12589000000	12747000000	15016000000	1.34507e+10	1.10874e+09	0.0824298
SDC_is	2_130876_32.9153_40	125900000	122410000	132790000	1.27033e+08	4.31273e+06	0.0339496
SDC_is	2_130876_32.9153_41	1346900000	1138100000	1246000000	1.24367e+09	8.52582e+07	0.0685539
SDC_is	2_130876_32.9153_42	666710000	687450000	762940000	705700000	4.13509e+07	0.0585956
SDC_is	2_130876_32.9153_43	361800000	510990000	677950000	5.16913e+08	1.29136e+08	0.249821
SDC_is	2_130876_32.9153_44	911000000	803630000	950220000	8.88283e+08	6.19634e+07	0.0697563
SDC_is	2_130876_32.9153_45	715550000	778660000	555220000	6.83143e+08	9.40532e+07	0.137677
SDC_is	2_130876_32.9153_55	1936900000	2132700000	2249100000	2.10623e+09	1.28822e+08	0.0611622
SDC_is	2_130876_32.9153_56	2892900000	2872700000	3031400000	2.93233e+09	7.05345e+07	0.024054
SDC_is	2_130876_32.9153_59	58338000	57569000	91519000	69142000	1.5826e+07	0.228892
SDC_is	2_130876_32.9153_6	2883100000	3003100000	3526600000	3137600000	2.79393e+08	0.0890468
SDC_is	2_130876_32.9153_62	1247900000	1603600000	1218700000	1.35673e+09	1.74968e+08	0.128962
SDC_is	2_130876_32.9153_64	4453600000	5010100000	5568500000	5.01073e+09	4.55156e+08	0.0908363
SDC_is	2_130876_32.9153_66	5061000000	4183800000	5699100000	4981300000	6.2118e+08	0.124702
SDC_is	2_130876_32.9153_67	2978300000	3006100000	3641700000	3208700000	3.06388e+08	0.0954865
SDC_is	2_130876_32.9153_68	7402100000	7220800000	8193500000	7.60547e+09	4.22339e+08	0.0555309
SDC_is	2_130876_32.9153_76	27548000	42119000	25574000	31747000	7.37825e+06	0.232408
SDC_is	2_130876_32.9153_82	151430000	125090000	148860000	1.41793e+08	1.18575e+07	0.0836256
SDC_is	2_130876_32.9153_91	873240000	787480000	892240000	8.50987e+08	4.5571e+07	0.0535508
SDC_is	2_130876_32.9153_97	96276000	94355000	58162000	82931000	1.75319e+07	0.211403
SDC_is	2_130876_32.9153_98	242900000	338080000	778750000	4.53243e+08	2.33425e+08	0.51501
SDC_is	30_26375_30.0819_10	377390000	411530000	430130000	406350000	2.18403e+07	0.0537476
SDC_is	30_26375_30.0819_11	1280100000	1331300000	1262300000	1.29123e+09	2.92485e+07	0.0226516
SDC_is	30_26375_30.0819_14	461640000	389030000	486510000	4.45727e+08	4.13563e+07	0.092784
SDC_is	30_26375_30.0819_15	700190000	605450000	553280000	619640000	6.08093e+07	0.0981365
SDC_is	30_26375_30.0819_16	900920000	1029800000	1057000000	9.95907e+08	6.80775e+07	0.0683573
SDC_is	30_26375_30.0819_18	1451200000	1599900000	1652500000	1.56787e+09	8.52448e+07	0.05437
SDC_is	30_26375_30.0819_19	1444700000	1590700000	1540600000	1.52533e+09	6.05739e+07	0.0397119
SDC_is	30_26375_30.0819_21	416870000	367310000	504670000	4.29617e+08	5.67967e+07	0.132203
SDC_is	30_26375_30.0819_23	878120000	838030000	806990000	8.41047e+08	2.91169e+07	0.0346199
SDC_is	30_26375_30.0819_4	83118000	51007000	33207000	5.57773e+07	2.06534e+07	0.370283
SDC_is	30_26375_30.0819_7	279150000	298580000	181270000	253000000	5.13373e+07	0.202914
SDC_is	30_26375_30.0819_8	87373000	61883000	112160000	8.71387e+07	2.05262e+07	0.235558
SDC_is	31_25580_31.0273_14	4905300000	5209100000	5749500000	5.28797e+09	3.49126e+08	0.0660227
SDC_is	31_25580_31.0273_15	6214700000	5387600000	6997600000	6.19997e+09	6.57362e+08	0.106027
SDC_is	31_25580_31.0273_17	163530000	130530000	158540000	1.50867e+08	1.45238e+07	0.0962689
SDC_is	31_25580_31.0273_18	379720000	148590000	260610000	2.62973e+08	9.43732e+07	0.35887
SDC_is	31_25580_31.0273_3	1788100000	2085800000	2242000000	2.03863e+09	1.88281e+08	0.0923567
SDC_is	31_25580_31.0273_4	259220000	248560000	368360000	2.92047e+08	5.41369e+07	0.185371
SDC_is	31_25580_31.0273_5	581990000	640010000	592100000	604700000	2.53068e+07	0.0418501
SDC_is	31_25580_31.0273_6	229200000	220070000	194550000	2.14607e+08	1.46638e+07	0.0683288
SDC_is	31_25580_31.0273_7	86750000	88198000	61205000	7.87177e+07	1.23974e+07	0.157492
SDC_is	32_25537_35.9121_11	483470000	453170000	506840000	481160000	2.19715e+07	0.0456636
SDC_is	32_25537_35.9121_12	457810000	520690000	442050000	4.73517e+08	3.39714e+07	0.0717428
SDC_is	32_25537_35.9121_16	564190000	592070000	737220000	631160000	7.58545e+07	0.120183
SDC_is	32_25537_35.9121_19	2807800000	2855500000	2790000000	2.81777e+09	2.76534e+07	0.00981393
SDC_is	32_25537_35.9121_20	109120000	106700000	177040000	1.30953e+08	3.26032e+07	0.248968
SDC_is	32_25537_35.9121_21	1034200000	1103200000	1277100000	1.13817e+09	1.02199e+08	0.0897931
SDC_is	32_25537_35.9121_23	1008400000	1093600000	1009800000	1.03727e+09	3.98378e+07	0.0384065
SDC_is	32_25537_35.9121_24	2684300000	2873500000	2696200000	2.75133e+09	8.65214e+07	0.0314471
SDC_is	32_25537_35.9121_4	3482500000	3564300000	4268100000	3.77163e+09	3.5264e+08	0.0934979
SDC_is	32_25537_35.9121_8	40424000	41598000	49566000	4.38627e+07	4.06125e+06	0.09259
SDC_is	32_25537_35.9121_9	825820000	754850000	658450000	7.46373e+08	6.85909e+07	0.0918989
SDC_is	33_24955_30.2048_10	302970000	255050000	198510000	2.52177e+08	4.2694e+07	0.169302
SDC_is	33_24955_30.2048_11	89618000	92082000	116030000	9.92433e+07	1.19125e+07	0.120033
SDC_is	33_24955_30.2048_14	114120000	136110000	127580000	1.25937e+08	9.05227e+06	0.0718796
SDC_is	33_24955_30.2048_15	1061900000	986420000	1356000000	1.13477e+09	1.59437e+08	0.140501
SDC_is	33_24955_30.2048_16	5176300000	4793600000	5704500000	5224800000	3.73451e+08	0.0714767
SDC_is	34_21456_26.7547_18	215970000	173770000	198730000	1.96157e+08	1.73239e+07	0.0883167
SDC_is	35_21257_31.672_10	9880800000	9565800000	10041000000	9829200000	1.97401e+08	0.0200831
SDC_is	35_21257_31.672_11	1891200000	1622700000	1685000000	1.73297e+09	1.14742e+08	0.0662114
SDC_is	35_21257_31.672_12	7174900000	6961100000	7464200000	7.20007e+09	2.06159e+08	0.028633
SDC_is	35_21257_31.672_14	660820000	663330000	794750000	706300000	6.2552e+07	0.0885629
SDC_is	35_21257_31.672_16	363660000	375020000	302960000	3.47213e+08	3.16336e+07	0.0911072
SDC_is	35_21257_31.672_17	547910000	506600000	680030000	578180000	7.39671e+07	0.127931
SDC_is	35_21257_31.672_18	776990000	686130000	678750000	7.13957e+08	4.4673e+07	0.062571
SDC_is	35_21257_31.672_19	1821800000	1750500000	1966000000	1846100000	8.96398e+07	0.0485563
SDC_is	35_21257_31.672_2	3202000000	3169000000	3864700000	3411900000	3.20461e+08	0.0939246
SDC_is	35_21257_31.672_20	270170000	321050000	332110000	3.07777e+08	2.69725e+07	0.0876367
SDC_is	35_21257_31.672_21	922900000	883310000	1038600000	948270000	6.58861e+07	0.0694804
SDC_is	35_21257_31.672_3	2574000000	2412100000	2632400000	2539500000	9.31869e+07	0.036695
SDC_is	35_21257_31.672_4	1324900000	1315500000	1817200000	1.48587e+09	2.34319e+08	0.157699
SDC_is	35_21257_31.672_5	7377700000	6933100000	7187200000	7166000000	1.82125e+08	0.0254152
SDC_is	35_21257_31.672_9	446390000	433660000	439450000	4.39833e+08	5.20406e+06	0.0118319
SDC_is	36_20539_41.8413_10	799520000	673220000	690190000	7.20977e+08	5.5969e+07	0.0776294
SDC_is	36_20539_41.8413_12	359470000	430820000	516730000	4.35673e+08	6.42928e+07	0.147571
SDC_is	36_20539_41.8413_14	1381000000	1436300000	1537700000	1.45167e+09	6.48887e+07	0.0446995
SDC_is	36_20539_41.8413_15	238510000	178490000	254790000	223930000	3.28111e+07	0.146524
SDC_is	36_20539_41.8413_16	298160000	303890000	357570000	3.19873e+08	2.6758e+07	0.0836519
SDC_is	36_20539_41.8413_17	239710000	229160000	301490000	2.56787e+08	3.19021e+07	0.124236
SDC_is	36_20539_41.8413_3	151760000	107530000	174620000	1.44637e+08	2.78487e+07	0.192542
SDC_is	36_20539_41.8413_4	143210000	160980000	142710000	1.48967e+08	8.49716e+06	0.0570407
SDC_is	36_20539_41.8413_5	501340000	441810000	584060000	509070000	5.833e+07	0.114581
SDC_is	36_20539_41.8413_6	246330000	279940000	298490000	274920000	2.15881e+07	0.0785249
SDC_is	36_20539_41.8413_8	403610000	554250000	440200000	466020000	6.41514e+07	0.137658
SDC_is	36_20539_41.8413_9	672740000	624600000	551890000	616410000	4.96755e+07	0.0805885
SDC_is	37_20416_136.495_13	389640000	405540000	500120000	4.31767e+08	4.8767e+07	0.112948
SDC_is	37_20416_136.495_18	43391000	55451000	41235000	4.66923e+07	6.25555e+06	0.133974
SDC_is	37_20416_136.495_19	187120000	177540000	139810000	1.68157e+08	2.04221e+07	0.121447
SDC_is	37_20416_136.495_4	3843400000	3856200000	4218600000	3.97273e+09	1.73933e+08	0.0437816
SDC_is	37_20416_136.495_6	390670000	290300000	443620000	3.74863e+08	6.35827e+07	0.169616
SDC_is	37_20416_136.495_9	271090000	227360000	291200000	2.63217e+08	2.66506e+07	0.10125
SDC_is	38_19745_28.2768_11	3212800000	2941800000	2880800000	3011800000	1.44294e+08	0.0479095
SDC_is	38_19745_28.2768_14	69415000	65718000	47705000	60946000	9.48367e+06	0.155608
SDC_is	38_19745_28.2768_16	336660000	366720000	487450000	3.96943e+08	6.51639e+07	0.164164
SDC_is	38_19745_28.2768_17	258830000	238880000	187790000	228500000	2.99163e+07	0.130925
SDC_is	38_19745_28.2768_19	253510000	267850000	238200000	2.53187e+08	1.21067e+07	0.0478174
SDC_is	38_19745_28.2768_2	47288000	74359000	45038000	5.55617e+07	1.33234e+07	0.239795
SDC_is	38_19745_28.2768_8	131780000	140010000	118150000	129980000	9.01461e+06	0.0693539
SDC_is	38_19745_28.2768_9	2679700000	2449900000	2800700000	2.64343e+09	1.45491e+08	0.0550388
SDC_is	39_18555_33.7751_1	49358000000	58824000000	62438000000	5.68733e+10	5.51516e+09	0.0969726
SDC_is	39_18555_33.7751_11	383670000	452990000	315420000	3.84027e+08	5.61633e+07	0.146248
SDC_is	39_18555_33.7751_2	80716000	110050000	95735000	9.55003e+07	1.19767e+07	0.12541
SDC_is	39_18555_33.7751_8	983270000	1030600000	960280000	9.91383e+08	2.92756e+07	0.0295301
SDC_is	39_18555_33.7751_9	344400000	349450000	409000000	3.67617e+08	2.9335e+07	0.0797977
SDC_is	3_123704_31.7168_1	4382500000	4350700000	3689800000	4141000000	3.19311e+08	0.0771095
SDC_is	3_123704_31.7168_108	199120000	164930000	246820000	2.03623e+08	3.35828e+07	0.164926
SDC_is	3_123704_31.7168_109	251520000	278480000	330720000	2.86907e+08	3.28777e+07	0.114594
SDC_is	3_123704_31.7168_110	607180000	649080000	603900000	6.20053e+08	2.05686e+07	0.0331723
SDC_is	3_123704_31.7168_112	437400000	504310000	463620000	4.68443e+08	2.7528e+07	0.0587648
SDC_is	3_123704_31.7168_115	344600000	374000000	354630000	3.57743e+08	1.22027e+07	0.0341103
SDC_is	3_123704_31.7168_116	1251000000	1305200000	1338200000	1.29813e+09	3.59482e+07	0.0276923
SDC_is	3_123704_31.7168_118	357240000	344230000	334020000	3.45163e+08	9.50247e+06	0.0275304
SDC_is	3_123704_31.7168_12	868480000	853100000	657790000	7.93123e+08	9.59009e+07	0.120915
SDC_is	3_123704_31.7168_13	958770000	984770000	1243400000	1.06231e+09	1.28487e+08	0.12095
SDC_is	3_123704_31.7168_14	1224100000	987330000	785720000	999050000	1.7916e+08	0.17933
SDC_is	3_123704_31.7168_15	93178000	114180000	82329000	9.65623e+07	1.32215e+07	0.136922
SDC_is	3_123704_31.7168_17	179620000	81091000	109490000	1.234e+08	4.14095e+07	0.33557
SDC_is	3_123704_31.7168_18	5125100000	5062700000	5712400000	5.30007e+09	2.92674e+08	0.0552209
SDC_is	3_123704_31.7168_19	1323400000	1369000000	1363800000	1.35207e+09	2.03813e+07	0.0150741
SDC_is	3_123704_31.7168_2	87920000	92023000	106450000	9.54643e+07	7.94658e+06	0.0832414
SDC_is	3_123704_31.7168_20	1819600000	1972200000	2266900000	2.01957e+09	1.85656e+08	0.0919285
SDC_is	3_123704_31.7168_24	509930000	476950000	500450000	4.95777e+08	1.38636e+07	0.0279634
SDC_is	3_123704_31.7168_25	1963300000	1885300000	1994000000	1.94753e+09	4.57556e+07	0.0234941
SDC_is	3_123704_31.7168_26	314940000	410560000	468250000	3.97917e+08	6.32238e+07	0.158887
SDC_is	3_123704_31.7168_28	797470000	746890000	779430000	7.74597e+08	2.09301e+07	0.0270207
SDC_is	3_123704_31.7168_33	4865800000	4902100000	4719500000	4.82913e+09	7.89262e+07	0.0163438
SDC_is	3_123704_31.7168_34	1064800000	1200500000	1294900000	1.18673e+09	9.4441e+07	0.0795806
SDC_is	3_123704_31.7168_35	648260000	618140000	726180000	6.64193e+08	4.55234e+07	0.0685393
SDC_is	3_123704_31.7168_37	286640000	367470000	331560000	3.28557e+08	3.3067e+07	0.100643
SDC_is	3_123704_31.7168_38	244630000	266670000	286410000	2.65903e+08	1.70652e+07	0.0641783
SDC_is	3_123704_31.7168_4	376440000	359670000	274790000	3.36967e+08	4.44954e+07	0.132047
SDC_is	3_123704_31.7168_40	2689800000	2033200000	3008900000	2577300000	4.06194e+08	0.157604
SDC_is	3_123704_31.7168_42	3048000000	3638900000	3028200000	3.23837e+09	2.83335e+08	0.0874932
SDC_is	3_123704_31.7168_44	108320000	127310000	133410000	1.23013e+08	1.0684e+07	0.0868527
SDC_is	3_123704_31.7168_50	160040000	140010000	136890000	1.45647e+08	1.0257e+07	0.070424
SDC_is	3_123704_31.7168_51	2202500000	1837800000	1955100000	1.99847e+09	1.52013e+08	0.0760649
SDC_is	3_123704_31.7168_52	92948000	85708000	96362000	9.16727e+07	4.44198e+06	0.0484548
SDC_is	3_123704_31.7168_53	4073900000	4202800000	4688800000	4.32183e+09	2.64767e+08	0.0612626
SDC_is	3_123704_31.7168_55	4461600000	4560200000	4862800000	4628200000	1.70701e+08	0.0368829
SDC_is	3_123704_31.7168_58	735960000	728550000	757120000	7.40543e+08	1.21055e+07	0.0163468
SDC_is	3_123704_31.7168_59	137820000	146440000	175290000	1.53183e+08	1.6023e+07	0.1046
SDC_is	3_123704_31.7168_6	4025500000	4079300000	5155500000	4420100000	5.2047e+08	0.117751
SDC_is	3_123704_31.7168_61	63606000	63345000	57455000	6.14687e+07	2.84009e+06	0.0462039
SDC_is	3_123704_31.7168_62	8560900000	8510200000	9364200000	8.81177e+09	3.91177e+08	0.0443926
SDC_is	3_123704_31.7168_64	660910000	680020000	641910000	6.60947e+08	1.55584e+07	0.0235395
SDC_is	3_123704_31.7168_69	41593000	49656000	43897000	4.50487e+07	3.39094e+06	0.0752729
SDC_is	3_123704_31.7168_71	5291600000	4798800000	6432400000	5507600000	6.8418e+08	0.124225
SDC_is	3_123704_31.7168_73	121010000	134050000	84833000	1.13298e+08	2.08197e+07	0.183761
SDC_is	3_123704_31.7168_74	70953000	50880000	64398000	62077000	8.3575e+06	0.134631
SDC_is	3_123704_31.7168_76	202260000	191590000	212800000	2.02217e+08	8.659e+06	0.0428204
SDC_is	3_123704_31.7168_82	414890000	407870000	381340000	4.01367e+08	1.44481e+07	0.0359972
SDC_is	3_123704_31.7168_83	5219600000	5670100000	5437400000	5.44237e+09	1.83949e+08	0.0337995
SDC_is	3_123704_31.7168_87	2266400000	2337500000	2492300000	2365400000	9.43098e+07	0.0398706
SDC_is	3_123704_31.7168_88	928320000	924070000	831600000	8.94663e+08	4.46263e+07	0.0498805
SDC_is	3_123704_31.7168_90	476540000	464520000	418610000	4.53223e+08	2.49624e+07	0.0550775
SDC_is	3_123704_31.7168_92	183650000	144060000	145350000	1.57687e+08	1.83664e+07	0.116474
SDC_is	3_123704_31.7168_94	449010000	421670000	391680000	4.20787e+08	2.34132e+07	0.0556415
SDC_is	3_123704_31.7168_95	3062700000	3051000000	2830000000	2.98123e+09	1.07045e+08	0.0359062
SDC_is	3_123704_31.7168_97	3002900000	2669600000	2872400000	2848300000	1.37132e+08	0.0481453
SDC_is	3_123704_31.7168_98	35202000000	35095000000	39996000000	3.67643e+10	2.28555e+09	0.0621676
SDC_is	40_17237_24.5197_10	57973000	50433000	54712000	5.43727e+07	3.08753e+06	0.0567846
SDC_is	40_17237_24.5197_11	74508000	81735000	72488000	7.62437e+07	3.96956e+06	0.0520642
SDC_is	40_17237_24.5197_15	609540000	582680000	736840000	643020000	6.72409e+07	0.10457
SDC_is	40_17237_24.5197_17	218570000	173660000	181230000	1.91153e+08	1.96313e+07	0.102699
SDC_is	41_16955_33.6863_10	58488000	58606000	83865000	6.69863e+07	1.19351e+07	0.178172
SDC_is	41_16955_33.6863_12	5289100000	5669400000	5661000000	5.53983e+09	1.77328e+08	0.0320097
SDC_is	41_16955_33.6863_13	210090000	221950000	241020000	2.24353e+08	1.2741e+07	0.0567897
SDC_is	41_16955_33.6863_15	2329000000	1950100000	2012900000	2.09733e+09	1.65807e+08	0.0790562
SDC_is	41_16955_33.6863_16	16690000000	17701000000	14768000000	1.63863e+10	1.21649e+09	0.0742383
SDC_is	41_16955_33.6863_22	1452500000	1599800000	1914100000	1.65547e+09	1.92514e+08	0.11629
SDC_is	42_16385_27.5737_10	256930000	309950000	563890000	3.76923e+08	1.33966e+08	0.355419
SDC_is	42_16385_27.5737_12	4621700000	4182900000	4166900000	4.32383e+09	2.10725e+08	0.0487356
SDC_is	42_16385_27.5737_14	1254300000	1224900000	963270000	1147490000	1.30815e+08	0.114001
SDC_is	42_16385_27.5737_15	778560000	887310000	967920000	877930000	7.75899e+07	0.0883782
SDC_is	42_16385_27.5737_16	525030000	428770000	479930000	477910000	3.93239e+07	0.0822831
SDC_is	42_16385_27.5737_6	567740000	429870000	557330000	5.18313e+08	6.26831e+07	0.120937
SDC_is	44_16062_30.5654_10	121650000	131780000	127750000	127060000	4.16424e+06	0.0327738
SDC_is	44_16062_30.5654_3	849410000	682600000	870820000	8.00943e+08	8.41366e+07	0.105047
SDC_is	44_16062_30.5654_4	924090000	921780000	1171600000	1.00582e+09	1.17226e+08	0.116547
SDC_is	44_16062_30.5654_5	1091200000	861900000	1098300000	1.01713e+09	1.09805e+08	0.107955
SDC_is	44_16062_30.5654_6	436190000	480170000	581200000	4.99187e+08	6.0708e+07	0.121614
SDC_is	44_16062_30.5654_8	816080000	859690000	1024300000	9.00023e+08	8.96622e+07	0.0996221
SDC_is	44_16062_30.5654_9	290380000	282420000	272880000	2.81893e+08	7.15404e+06	0.0253786
SDC_is	45_15888_28.4516_5	2792500000	2401600000	3003400000	2732500000	2.4932e+08	0.0912425
SDC_is	45_15888_28.4516_6	797920000	810710000	796230000	801620000	6.46452e+06	0.00806432
SDC_is	46_15653_29.9712_1	376370000	358800000	209750000	3.14973e+08	7.47491e+07	0.237319
SDC_is	46_15653_29.9712_10	231140000	131230000	207850000	1.90073e+08	4.26811e+07	0.22455
SDC_is	46_15653_29.9712_14	4639400000	4601800000	4329700000	4.52363e+09	1.37988e+08	0.0305038
SDC_is	46_15653_29.9712_16	171170000	319230000	206230000	232210000	6.31752e+07	0.272061
SDC_is	46_15653_29.9712_2	373640000	343910000	257050000	3.24867e+08	4.94658e+07	0.152265
SDC_is	46_15653_29.9712_3	210240000	299060000	333560000	2.80953e+08	5.19477e+07	0.184898
SDC_is	46_15653_29.9712_6	1743800000	2044400000	2418900000	2.06903e+09	2.76158e+08	0.133472
SDC_is	46_15653_29.9712_7	3318000000	2996200000	3543300000	3.28583e+09	2.24508e+08	0.068326
SDC_is	47_14740_33.7193_1	656870000	631600000	669700000	6.52723e+08	1.58282e+07	0.0242495
SDC_is	47_14740_33.7193_3	463740000	448580000	461260000	457860000	6.6396e+06	0.0145014
SDC_is	47_14740_33.7193_8	529480000	504030000	545050000	5.26187e+08	1.69075e+07	0.0321321
SDC_is	49_14535_39.2504_1	8414900000	8193600000	10140000000	8.91617e+09	8.70084e+08	0.097585
SDC_is	49_14535_39.2504_11	262040000	275160000	275400000	2.70867e+08	6.24216e+06	0.0230452
SDC_is	49_14535_39.2504_12	992440000	527140000	1453300000	990960000	3.78105e+08	0.381554
SDC_is	49_14535_39.2504_6	2867900000	3069100000	3163200000	3033400000	1.2317e+08	0.0406047
SDC_is	4_104651_29.5254_109	209910000	152280000	91627000	1.51272e+08	4.82941e+07	0.319253
SDC_is	4_104651_29.5254_13	6402400000	6927400000	5490300000	6.27337e+09	5.93746e+08	0.0946455
SDC_is	4_104651_29.5254_3	377360000	403720000	382040000	3.87707e+08	1.14832e+07	0.0296183
SDC_is	4_104651_29.5254_36	4832900000	5025300000	5279000000	5.04573e+09	1.82692e+08	0.0362072
SDC_is	4_104651_29.5254_37	93386000	86010000	84648000	8.80147e+07	3.83859e+06	0.0436131
SDC_is	4_104651_29.5254_39	93598000	89682000	93344000	92208000	1.78916e+06	0.0194035
SDC_is	4_104651_29.5254_4	38201000000	50832000000	33489000000	4.08407e+10	7.32215e+09	0.179286
SDC_is	4_104651_29.5254_40	37174000	44573000	68649000	50132000	1.34374e+07	0.26804
SDC_is	4_104651_29.5254_41	236920000	208540000	328270000	257910000	5.10833e+07	0.198066
SDC_is	4_104651_29.5254_42	877380000	856010000	764450000	8.32613e+08	4.8982e+07	0.0588292
SDC_is	4_104651_29.5254_44	288410000	226440000	444010000	319620000	9.15231e+07	0.28635
SDC_is	4_104651_29.5254_46	203800000	309860000	268070000	2.60577e+08	4.36218e+07	0.167405
SDC_is	4_104651_29.5254_49	3527800000	3760500000	4063500000	3.78393e+09	2.19325e+08	0.0579623
SDC_is	4_104651_29.5254_5	1231100000	1125300000	1402900000	1253100000	1.14392e+08	0.0912875
SDC_is	4_104651_29.5254_53	698850000	925530000	877760000	8.34047e+08	9.75674e+07	0.116981
SDC_is	4_104651_29.5254_55	374880000	630050000	640460000	5.48463e+08	1.22816e+08	0.223927
SDC_is	4_104651_29.5254_56	481930000	646960000	537960000	5.55617e+08	6.85203e+07	0.123323
SDC_is	4_104651_29.5254_57	145720000	147390000	134240000	142450000	5.84524e+06	0.0410336
SDC_is	4_104651_29.5254_58	189690000	189990000	230460000	203380000	1.91488e+07	0.094153
SDC_is	4_104651_29.5254_59	1080000000	1101100000	647330000	942810000	2.09113e+08	0.221798
SDC_is	4_104651_29.5254_6	317980000	302770000	377930000	3.32893e+08	3.24455e+07	0.097465
SDC_is	4_104651_29.5254_61	827480000	829910000	928860000	8.62083e+08	4.72287e+07	0.0547843
SDC_is	4_104651_29.5254_65	4621200000	4807900000	4760500000	4.72987e+09	7.92381e+07	0.0167527
SDC_is	4_104651_29.5254_66	1880000000	2064300000	2078000000	2.00743e+09	9.02824e+07	0.044974
SDC_is	4_104651_29.5254_67	260500000	258030000	323500000	2.80677e+08	3.02975e+07	0.107944
SDC_is	4_104651_29.5254_69	2135700000	1957400000	2179900000	2091000000	9.61774e+07	0.0459959
SDC_is	4_104651_29.5254_81	591220000	643330000	749420000	6.61323e+08	6.58262e+07	0.0995371
SDC_is	4_104651_29.5254_85	2060300000	1854200000	1951700000	1955400000	8.41806e+07	0.0430503
SDC_is	4_104651_29.5254_86	3298300000	3367200000	3685600000	3.45037e+09	1.68697e+08	0.0488924
SDC_is	4_104651_29.5254_99	136410000	141400000	108460000	1.28757e+08	1.44958e+07	0.112583
SDC_is	50_13898_34.5616_11	249600000	296960000	306670000	284410000	2.49315e+07	0.0876606
SDC_is	50_13898_34.5616_12	415440000	402370000	523020000	4.46943e+08	5.40583e+07	0.120951
SDC_is	50_13898_34.5616_2	7667100000	7115300000	8408600000	7.73033e+09	5.29877e+08	0.0685452
SDC_is	50_13898_34.5616_3	87251000000	93927000000	110670000000	9.72827e+10	9.85081e+09	0.10126
SDC_is	50_13898_34.5616_4	23968000000	22172000000	24225000000	23455000000	9.13265e+08	0.0389369
SDC_is	50_13898_34.5616_7	1078100000	911450000	1211200000	1.06692e+09	1.22628e+08	0.114936
SDC_is	50_13898_34.5616_8	2719600000	2461200000	2877700000	2.68617e+09	1.71671e+08	0.0639093
SDC_is	50_13898_34.5616_9	431570000	398780000	493510000	4.41287e+08	3.92789e+07	0.08901
SDC_is	51_13588_30.5519_10	995050000	781070000	905520000	893880000	8.77439e+07	0.0981607
SDC_is	51_13588_30.5519_12	213100000	247570000	189020000	2.16563e+08	2.40281e+07	0.110952
SDC_is	51_13588_30.5519_7	1498100000	986480000	1391500000	1.29203e+09	2.20394e+08	0.17058
SDC_is	52_12444_32.3213_3	7919100000	8323100000	9670200000	8.63747e+09	7.48647e+08	0.0866743
SDC_is	53_12153_31.3905_5	4473600000	4370000000	5229200000	4.69093e+09	3.82955e+08	0.0816372
SDC_is	53_12153_31.3905_6	4462500000	4041500000	5211800000	4.57193e+09	4.83999e+08	0.105863
SDC_is	53_12153_31.3905_7	1008400000	934280000	1112100000	1018260000	7.29287e+07	0.0716209
SDC_is	53_12153_31.3905_8	218380000	289110000	342750000	2.83413e+08	5.09334e+07	0.179714
SDC_is	55_10720_27.3589_1	615060000	655060000	820690000	6.96937e+08	8.90175e+07	0.127727
SDC_is	55_10720_27.3589_10	6270900000	6628700000	7169100000	6.68957e+09	3.69206e+08	0.0551913
SDC_is	55_10720_27.3589_3	4930600000	5133900000	4955400000	5.00663e+09	9.05589e+07	0.0180878
SDC_is	55_10720_27.3589_4	713180000	692230000	829820000	7.45077e+08	6.05299e+07	0.0812398
SDC_is	55_10720_27.3589_5	268330000	252620000	259630000	2.60193e+08	6.42594e+06	0.0246968
SDC_is	55_10720_27.3589_6	1186200000	1185400000	1319400000	1.23033e+09	6.29805e+07	0.0511898
SDC_is	55_10720_27.3589_7	63036000000	55876000000	81400000000	6.67707e+10	1.07496e+10	0.160992
SDC_is	55_10720_27.3589_8	707050000	717350000	766490000	7.30297e+08	2.59357e+07	0.0355139
SDC_is	55_10720_27.3589_9	3350900000	3429800000	4209700000	3.66347e+09	3.87586e+08	0.105798
SDC_is	56_10630_38.9301_1	2489700000	2308500000	2407100000	2.40177e+09	7.40707e+07	0.0308401
SDC_is	56_10630_38.9301_2	497530000	460580000	444200000	4.67437e+08	2.23052e+07	0.0477181
SDC_is	56_10630_38.9301_3	44455000	49633000	57397000	50495000	5.31859e+06	0.105329
SDC_is	57_10579_50.5121_3	7722700000	8578300000	9621900000	8.64097e+09	7.7661e+08	0.0898754
SDC_is	58_10207_36.8859_6	1159900000	1303600000	1044800000	1.16943e+09	1.05869e+08	0.0905306
SDC_is	58_10207_36.8859_9	139890000	154170000	142080000	145380000	6.27944e+06	0.0431933
SDC_is	59_10015_42.6112_1	7302000000	7166600000	8864700000	7.77777e+09	7.70563e+08	0.0990725
SDC_is	59_10015_42.6112_10	758680000	799920000	873350000	810650000	4.74247e+07	0.0585021
SDC_is	59_10015_42.6112_2	290440000	306460000	290770000	295890000	7.47533e+06	0.0252639
SDC_is	59_10015_42.6112_3	46126000	83638000	100610000	7.67913e+07	2.27638e+07	0.296437
SDC_is	59_10015_42.6112_5	1259600000	1149500000	1078200000	1.16243e+09	7.46188e+07	0.0641919
SDC_is	59_10015_42.6112_8	280800000	251250000	393010000	3.08353e+08	6.10648e+07	0.198035
SDC_is	59_10015_42.6112_9	21775000000	19840000000	23470000000	21695000000	1.48302e+09	0.0683577
SDC_is	5_88610_31.1566_27	194280000	101890000	111050000	135740000	4.15626e+07	0.306193
SDC_is	5_88610_31.1566_28	192490000	181840000	213270000	1.95867e+08	1.30515e+07	0.0666346
SDC_is	5_88610_31.1566_29	434940000	4746900000	439230000	1873690000	2.03167e+09	1.08431
SDC_is	5_88610_31.1566_30	66046000	28357000	20972000	3.84583e+07	1.9739e+07	0.513258
SDC_is	5_88610_31.1566_36	1582000000	1282900000	1315200000	1.39337e+09	1.34034e+08	0.0961944
SDC_is	5_88610_31.1566_44	1447200000	1407800000	1402800000	1.41927e+09	1.9857e+07	0.0139911
SDC_is	5_88610_31.1566_46	470800000	393360000	285430000	3.83197e+08	7.60175e+07	0.198377
SDC_is	5_88610_31.1566_49	332460000	331530000	367430000	3.43807e+08	1.67085e+07	0.0485986
SDC_is	5_88610_31.1566_50	146060000	94340000	83237000	107879000	2.73759e+07	0.253765
SDC_is	5_88610_31.1566_51	1077100000	999460000	1122000000	1.06619e+09	5.06184e+07	0.0474761
SDC_is	5_88610_31.1566_52	1986300000	1784900000	2144300000	1.97183e+09	1.47081e+08	0.0745908
SDC_is	5_88610_31.1566_53	2827200000	2958900000	2745900000	2844000000	8.77646e+07	0.0308596
SDC_is	5_88610_31.1566_55	834420000	731070000	756990000	774160000	4.39045e+07	0.0567125
SDC_is	5_88610_31.1566_57	124280000	80273000	109730000	104761000	1.83061e+07	0.174742
SDC_is	5_88610_31.1566_59	11532000000	11497000000	11249000000	11426000000	1.25971e+08	0.0110249
SDC_is	5_88610_31.1566_60	23042000000	21492000000	38837000000	2.77903e+10	7.83676e+09	0.281996
SDC_is	5_88610_31.1566_70	649070000	631560000	702850000	661160000	3.03336e+07	0.0458794
SDC_is	5_88610_31.1566_73	487050000	462610000	687680000	545780000	1.00833e+08	0.184751
SDC_is	5_88610_31.1566_77	1108000000	948620000	1061200000	1.03927e+09	6.68884e+07	0.0643607
SDC_is	5_88610_31.1566_81	158190000	184540000	139490000	160740000	1.84798e+07	0.114967
SDC_is	5_88610_31.1566_82	49696000	47982000	52634000	50104000	1.92096e+06	0.0383394
SDC_is	5_88610_31.1566_92	2533200000	2789000000	3100800000	2.80767e+09	2.32097e+08	0.0826656
SDC_is	5_88610_31.1566_93	171910000	157870000	77133000	1.35638e+08	4.17642e+07	0.30791
SDC_is	60_9994_29.8379_1	210740000	196770000	143310000	1.83607e+08	2.90592e+07	0.158269
SDC_is	60_9994_29.8379_2	628280000	589940000	647720000	621980000	2.40055e+07	0.0385954
SDC_is	60_9994_29.8379_3	484130000	515030000	621520000	5.40227e+08	5.8851e+07	0.108938
SDC_is	60_9994_29.8379_7	1062700000	1200700000	1233200000	1.16553e+09	7.39147e+07	0.0634171
SDC_is	60_9994_29.8379_8	101090000	102710000	92544000	9.87813e+07	4.45977e+06	0.0451479
SDC_is	62_9392_26.5539_12	1426000000	1469400000	1094800000	1.33007e+09	1.673e+08	0.125783
SDC_is	63_9373_31.9457_6	141820000	104560000	183610000	143330000	3.22897e+07	0.225282
SDC_is	65_9206_31.1918_11	689740000	724380000	645080000	686400000	3.24601e+07	0.0472904
SDC_is	65_9206_31.1918_2	2757700000	2418200000	2896500000	2690800000	2.00914e+08	0.0746669
SDC_is	65_9206_31.1918_3	7066300000	6362200000	6854100000	6.76087e+09	2.94911e+08	0.0436203
SDC_is	65_9206_31.1918_5	662080000	568380000	801780000	6.77413e+08	9.59e+07	0.141568
SDC_is	66_9013_62.3072_3	498190000	493190000	702210000	564530000	9.73759e+07	0.17249
SDC_is	66_9013_62.3072_4	127570000	159450000	111760000	1.32927e+08	1.98344e+07	0.149213
SDC_is	67_8923_44.156_2	1117700000	1069000000	1161800000	1.11617e+09	3.7901e+07	0.0339564
SDC_is	67_8923_44.156_3	1921900000	2071200000	2064500000	2019200000	6.88558e+07	0.0341006
SDC_is	67_8923_44.156_4	9411500000	8378900000	10663000000	9.48447e+09	9.33906e+08	0.0984669
SDC_is	67_8923_44.156_5	14137000000	13386000000	14881000000	1.41347e+10	6.10333e+08	0.0431799
SDC_is	68_8725_30.2982_6	709490000	710750000	725660000	715300000	7.34366e+06	0.0102666
SDC_is	69_8709_30.7809_4	4886500000	5097500000	4555600000	4.84653e+09	2.23028e+08	0.0460179
SDC_is	69_8709_30.7809_5	1192900000	1214000000	1160500000	1.18913e+09	2.20031e+07	0.0185035
SDC_is	69_8709_30.7809_6	5166400000	5106500000	5488100000	5.25367e+09	1.67563e+08	0.0318946
SDC_is	6_76693_30.8685_11	1817400000	1764300000	2023200000	1868300000	1.11655e+08	0.0597631
SDC_is	6_76693_30.8685_12	986140000	1165200000	1194800000	1115380000	9.2182e+07	0.0826462
SDC_is	6_76693_30.8685_14	4207700000	4355000000	4955400000	4.50603e+09	3.23391e+08	0.0717683
SDC_is	6_76693_30.8685_15	656370000	740740000	789990000	7.29033e+08	5.51746e+07	0.0756819
SDC_is	6_76693_30.8685_16	270750000	239820000	246440000	2.52337e+08	1.32977e+07	0.0526983
SDC_is	6_76693_30.8685_17	478520000	419810000	558630000	4.85653e+08	5.6897e+07	0.117156
SDC_is	6_76693_30.8685_19	1333300000	1179200000	1735800000	1416100000	2.34653e+08	0.165703
SDC_is	6_76693_30.8685_20	63185000	68966000	54812000	62321000	5.81055e+06	0.0932359
SDC_is	6_76693_30.8685_21	969510000	1052800000	1116800000	1046370000	6.03025e+07	0.0576302
SDC_is	6_76693_30.8685_22	248350000	247720000	282400000	259490000	1.62019e+07	0.0624373
SDC_is	6_76693_30.8685_25	1930400000	1524200000	1996200000	1.81693e+09	2.0873e+08	0.11488
SDC_is	6_76693_30.8685_28	1946000000	2261400000	1925400000	2.04427e+09	1.53767e+08	0.0752185
SDC_is	6_76693_30.8685_3	10495000000	9764900000	10780000000	1.03466e+10	4.27486e+08	0.0413164
SDC_is	6_76693_30.8685_31	37124000	41369000	57627000	4.53733e+07	8.83626e+06	0.194746
SDC_is	6_76693_30.8685_32	1849600000	1662500000	2108900000	1.87367e+09	1.83035e+08	0.0976881
SDC_is	6_76693_30.8685_33	102290000	85317000	117680000	1.01762e+08	1.32174e+07	0.129885
SDC_is	6_76693_30.8685_34	25563000000	25017000000	28865000000	2.64817e+10	1.69995e+09	0.0641934
SDC_is	6_76693_30.8685_37	75860000	75020000	81779000	77553000	3.00785e+06	0.0387844
SDC_is	6_76693_30.8685_38	362460000	503160000	442310000	4.35977e+08	5.76148e+07	0.132151
SDC_is	6_76693_30.8685_39	167990000	204840000	244450000	205760000	3.12214e+07	0.151737
SDC_is	6_76693_30.8685_40	4235500000	4706800000	5251500000	4.73127e+09	4.15141e+08	0.0877441
SDC_is	6_76693_30.8685_41	1093000000	791460000	977930000	954130000	1.24248e+08	0.130221
SDC_is	6_76693_30.8685_42	252850000	239910000	263270000	252010000	9.55516e+06	0.0379158
SDC_is	6_76693_30.8685_43	103280000	104750000	84579000	9.75363e+07	9.18185e+06	0.0941378
SDC_is	6_76693_30.8685_44	1651800000	1552800000	1558800000	1587800000	4.53211e+07	0.0285433
SDC_is	6_76693_30.8685_48	379530000	457230000	466760000	4.34507e+08	3.90686e+07	0.0899148
SDC_is	6_76693_30.8685_50	59443000	79064000	80674000	7.30603e+07	9.65132e+06	0.132101
SDC_is	6_76693_30.8685_52	144920000	165700000	152480000	1.54367e+08	8.58766e+06	0.0556315
SDC_is	6_76693_30.8685_56	388450000	466520000	599940000	484970000	8.73205e+07	0.180053
SDC_is	6_76693_30.8685_57	105200000	165770000	134490000	1.35153e+08	2.4732e+07	0.182993
SDC_is	6_76693_30.8685_59	320470000	296880000	368550000	3.28633e+08	2.98231e+07	0.0907489
SDC_is	6_76693_30.8685_60	73120000	62379000	80194000	7.18977e+07	7.32412e+06	0.101869
SDC_is	6_76693_30.8685_61	488660000	436590000	528540000	4.84597e+08	3.76482e+07	0.0776898
SDC_is	6_76693_30.8685_66	113570000	122100000	113970000	1.16547e+08	3.93019e+06	0.0337221
SDC_is	6_76693_30.8685_8	88800000	69589000	56565000	7.16513e+07	1.32404e+07	0.18479
SDC_is	6_76693_30.8685_80	397020000	400310000	447300000	4.14877e+08	2.29661e+07	0.0553564
SDC_is	70_8664_22.8913_4	7562300000	7707200000	8599300000	7.95627e+09	4.58525e+08	0.0576307
SDC_is	70_8664_22.8913_5	853640000	1096800000	1489100000	1.14651e+09	2.61796e+08	0.228341
SDC_is	70_8664_22.8913_6	907590000	1017400000	713830000	8.79607e+08	1.25502e+08	0.142679
SDC_is	70_8664_22.8913_7	299260000	266960000	234740000	2.66987e+08	2.63402e+07	0.0986573
SDC_is	73_7957_42.5649_4	117080000	107650000	109290000	111340000	4.11364e+06	0.0369467
SDC_is	73_7957_42.5649_8	1102200000	1171900000	1190100000	1.15473e+09	3.78825e+07	0.0328063
SDC_is	74_7908_38.9179_2	137900000	130490000	144760000	1.37717e+08	5.82715e+06	0.0423126
SDC_is	74_7908_38.9179_4	3021500000	2262000000	3124600000	2802700000	3.84642e+08	0.13724
SDC_is	74_7908_38.9179_5	1111200000	945480000	1217800000	1.09149e+09	1.12044e+08	0.102652
SDC_is	74_7908_38.9179_7	673250000	582190000	433110000	562850000	9.8986e+07	0.175866
SDC_is	74_7908_38.9179_8	1785700000	1701200000	1455500000	1.64747e+09	1.40056e+08	0.0850129
SDC_is	74_7908_38.9179_9	2697700000	2406400000	1981600000	2361900000	2.94035e+08	0.124491
SDC_is	75_7502_23.5722_9	1326900000	1375200000	1528600000	1.41023e+09	8.59892e+07	0.0609752
SDC_is	77_6921_61.3444_2	1232400000	963360000	1430700000	1208820000	1.91518e+08	0.158434
SDC_is	77_6921_61.3444_6	269670000	201190000	246490000	2.39117e+08	2.84388e+07	0.118933
SDC_is	77_6921_61.3444_7	354750000	371950000	309640000	3.45447e+08	2.62748e+07	0.0760604
SDC_is	77_6921_61.3444_8	463790000	558600000	619810000	547400000	6.41854e+07	0.117255
SDC_is	79_6721_24.2251_2	285450000	269440000	302920000	2.85937e+08	1.36725e+07	0.0478165
SDC_is	7_74241_27.2789_14	22687000000	25369000000	24848000000	2.43013e+10	1.16115e+09	0.0477815
SDC_is	7_74241_27.2789_15	38723000000	41744000000	50511000000	4.36593e+10	4.99937e+09	0.114509
SDC_is	7_74241_27.2789_16	4400600000	4079500000	4109800000	4.19663e+09	1.44756e+08	0.0344933
SDC_is	7_74241_27.2789_17	7724500000	6313700000	7739000000	7.25907e+09	6.68501e+08	0.0920919
SDC_is	7_74241_27.2789_18	254650000	364640000	330730000	3.16673e+08	4.59902e+07	0.145229
SDC_is	7_74241_27.2789_20	370270000	317100000	170910000	2.86093e+08	8.42898e+07	0.294624
SDC_is	7_74241_27.2789_21	274640000	275380000	274520000	2.74847e+08	380292	0.00138365
SDC_is	7_74241_27.2789_22	3593500000	3264100000	3450600000	3.43607e+09	1.34869e+08	0.039251
SDC_is	7_74241_27.2789_23	369170000	345240000	294710000	3.36373e+08	3.1038e+07	0.0922725
SDC_is	7_74241_27.2789_25	2171400000	1995600000	2322700000	2.16323e+09	1.33663e+08	0.0617884
SDC_is	7_74241_27.2789_26	155880000	146030000	123990000	1.41967e+08	1.33323e+07	0.0939116
SDC_is	7_74241_27.2789_28	3112100000	2947000000	2234900000	2.76467e+09	3.80617e+08	0.137672
SDC_is	7_74241_27.2789_30	1208200000	1068600000	1350800000	1209200000	1.1521e+08	0.0952777
SDC_is	7_74241_27.2789_31	140470000	75535000	112730000	1.09578e+08	2.66031e+07	0.242777
SDC_is	7_74241_27.2789_32	138450000	153070000	194100000	1.61873e+08	2.35564e+07	0.145524
SDC_is	7_74241_27.2789_33	10527000000	10388000000	12261000000	1.10587e+10	8.5207e+08	0.07705
SDC_is	7_74241_27.2789_34	6374600000	5597100000	7201600000	6391100000	6.55138e+08	0.102508
SDC_is	7_74241_27.2789_36	1664900000	1621600000	2137600000	1.80803e+09	2.33708e+08	0.129261
SDC_is	7_74241_27.2789_40	1824400000	2344100000	1956500000	2.04167e+09	2.20548e+08	0.108023
SDC_is	7_74241_27.2789_41	507860000	441540000	600370000	516590000	6.51353e+07	0.126087
SDC_is	7_74241_27.2789_42	1794300000	1735200000	1866000000	1798500000	5.34814e+07	0.0297367
SDC_is	7_74241_27.2789_43	745000000	869240000	817090000	8.10443e+08	5.09381e+07	0.0628521
SDC_is	7_74241_27.2789_47	276210000	262370000	242230000	260270000	1.39515e+07	0.053604
SDC_is	7_74241_27.2789_48	6577400000	7890300000	8504200000	7657300000	8.03682e+08	0.104956
SDC_is	7_74241_27.2789_49	4113500000	4049300000	4039500000	4.06743e+09	3.28188e+07	0.00806868
SDC_is	7_74241_27.2789_5	170580000	167360000	241910000	1.93283e+08	3.44094e+07	0.178026
SDC_is	7_74241_27.2789_58	255730000	267820000	256220000	2.59923e+08	5.58737e+06	0.0214962
SDC_is	7_74241_27.2789_6	188440000	196260000	203160000	1.95953e+08	6.01333e+06	0.0306875
SDC_is	7_74241_27.2789_64	40160000	35526000	24097000	33261000	6.75044e+06	0.202954
SDC_is	7_74241_27.2789_7	102640000	113640000	96871000	1.04384e+08	6.95606e+06	0.0666393
SDC_is	82_6005_25.8021_2	36905000	29238000	50885000	3.90093e+07	8.96175e+06	0.229733
SDC_is	83_5949_34.3997_1	581860000	508440000	436150000	5.08817e+08	5.94865e+07	0.116911
SDC_is	83_5949_34.3997_2	12337000000	12187000000	14775000000	1.30997e+10	1.18622e+09	0.0905535
SDC_is	83_5949_34.3997_3	2203900000	2348100000	2780800000	2.44427e+09	2.45139e+08	0.100291
SDC_is	83_5949_34.3997_4	5710900000	5906100000	6879600000	6.16553e+09	5.11171e+08	0.0829079
SDC_is	84_5893_28.0319_2	453410000	388290000	537380000	4.59693e+08	6.10277e+07	0.132757
SDC_is	84_5893_28.0319_3	74563000	94314000	90269000	86382000	8.51888e+06	0.0986187
SDC_is	84_5893_28.0319_4	179120000	125780000	201570000	1.68823e+08	3.17862e+07	0.188281
SDC_is	86_5658_51.5536_6	84241000	106040000	76368000	88883000	1.25504e+07	0.141201
SDC_is	87_5348_50.036_2	11527000000	11696000000	13467000000	12230000000	8.77408e+08	0.0717423
SDC_is	87_5348_50.036_3	192670000	175710000	158770000	1.75717e+08	1.38396e+07	0.078761
SDC_is	89_4942_57.4604_2	248700000	277730000	260220000	2.62217e+08	1.19352e+07	0.0455167
SDC_is	89_4942_57.4604_3	541730000	384040000	471400000	4.65723e+08	6.45017e+07	0.138498
SDC_is	89_4942_57.4604_4	528160000	496570000	529120000	517950000	1.5123e+07	0.0291978
SDC_is	8_71647_28.686_25	6262900000	6317800000	7907700000	6.82947e+09	7.62755e+08	0.111686
SDC_is	8_71647_28.686_26	2004100000	1959900000	1959600000	1.97453e+09	2.09071e+07	0.0105884
SDC_is	8_71647_28.686_27	222850000	208970000	309660000	247160000	4.4556e+07	0.180272
SDC_is	8_71647_28.686_29	1292400000	1283900000	1357300000	1311200000	3.27818e+07	0.0250014
SDC_is	8_71647_28.686_30	1143500000	1160000000	1524600000	1.27603e+09	1.75892e+08	0.137843
SDC_is	8_71647_28.686_32	2692100000	3147300000	3353500000	3064300000	2.7632e+08	0.090174
SDC_is	8_71647_28.686_33	3768400000	3715800000	4731600000	4.07193e+09	4.66949e+08	0.114675
SDC_is	8_71647_28.686_35	160820000	156680000	165880000	1.61127e+08	3.76214e+06	0.023349
SDC_is	8_71647_28.686_36	756400000	725710000	587900000	6.90003e+08	7.3277e+07	0.106198
SDC_is	8_71647_28.686_37	966530000	852940000	1016900000	9.45457e+08	6.85749e+07	0.072531
SDC_is	8_71647_28.686_38	8784800000	8757900000	11419000000	9653900000	1.24816e+09	0.129291
SDC_is	8_71647_28.686_40	96050000	107990000	66638000	90226000	1.73769e+07	0.192593
SDC_is	8_71647_28.686_43	3721600000	3401500000	3672100000	3598400000	1.40688e+08	0.0390974
SDC_is	8_71647_28.686_44	1382900000	1246300000	1273100000	1.30077e+09	5.90986e+07	0.0454337
SDC_is	8_71647_28.686_46	1260700000	1167500000	1093800000	1174000000	6.82915e+07	0.0581699
SDC_is	8_71647_28.686_47	57760000	88177000	53629000	66522000	1.5405e+07	0.231577
SDC_is	8_71647_28.686_48	492080000	416260000	455170000	4.54503e+08	3.0957e+07	0.0681117
SDC_is	8_71647_28.686_50	3860900000	3679200000	4434000000	3.99137e+09	3.21659e+08	0.0805887
SDC_is	8_71647_28.686_51	241790000	309300000	87533000	2.12874e+08	9.28161e+07	0.436013
SDC_is	8_71647_28.686_52	2127300000	2003400000	2507400000	2212700000	2.14435e+08	0.0969112
SDC_is	8_71647_28.686_53	95507000	84689000	144470000	108222000	2.60089e+07	0.240329
SDC_is	8_71647_28.686_55	239610000	184070000	262500000	2.28727e+08	3.29307e+07	0.143974
SDC_is	8_71647_28.686_57	2535000000	2620600000	2456500000	2.53737e+09	6.70144e+07	0.026411
SDC_is	8_71647_28.686_58	3037700000	2583900000	1866400000	2496000000	4.82204e+08	0.193191
SDC_is	8_71647_28.686_62	238270000	229230000	311010000	2.59503e+08	3.66072e+07	0.141066
SDC_is	8_71647_28.686_65	395620000	431510000	439120000	4.22083e+08	1.89686e+07	0.0449403
SDC_is	8_71647_28.686_66	321340000	316010000	362750000	3.33367e+08	2.08908e+07	0.0626661
SDC_is	8_71647_28.686_67	582060000	652870000	768300000	6.67743e+08	7.67561e+07	0.114948
SDC_is	8_71647_28.686_70	1511300000	1434600000	1361100000	1.43567e+09	6.13235e+07	0.0427143
SDC_is	8_71647_28.686_71	1240900000	1113200000	1396600000	1.25023e+09	1.15886e+08	0.0926912
SDC_is	8_71647_28.686_72	3915400000	3154300000	3482600000	3.51743e+09	3.11693e+08	0.0886136
SDC_is	8_71647_28.686_73	1056000000	1027200000	1410400000	1.16453e+09	1.74251e+08	0.149632
SDC_is	8_71647_28.686_75	1118600000	922660000	889420000	9.76893e+08	1.01116e+08	0.103508
SDC_is	8_71647_28.686_8	447270000	323700000	328730000	3.66567e+08	5.71028e+07	0.155777
SDC_is	93_4504_97.1558_1	10118000000	9491800000	10355000000	9.98827e+09	3.64144e+08	0.0364572
SDC_is	94_4466_37.1143_1	1650000000	1808000000	1696600000	1718200000	6.62869e+07	0.0385792
SDC_is	94_4466_37.1143_3	184830000	178650000	210870000	191450000	1.39619e+07	0.0729269
SDC_is	95_4431_151.379_1	2297000000	2382800000	3175900000	2.61857e+09	3.95648e+08	0.151093
SDC_is	95_4431_151.379_2	188770000	190770000	152990000	177510000	1.73575e+07	0.0977831
SDC_is	95_4431_151.379_4	441970000	450660000	451930000	4.48187e+08	4.42632e+06	0.00987606
SDC_is	96_4167_32.1527_1	573420000	660890000	733820000	6.56043e+08	6.55726e+07	0.0999517
SDC_is	96_4167_32.1527_2	186990000	223240000	256400000	222210000	2.83459e+07	0.127563
SDC_is	97_4149_45.7123_3	245960000	284340000	223350000	2.51217e+08	2.5175e+07	0.100212
SDC_is	9_68931_31.8079_11	1769200000	2505500000	2469300000	2248000000	3.38885e+08	0.15075
SDC_is	9_68931_31.8079_12	3109800000	2946400000	3562700000	3206300000	2.60692e+08	0.0813062
SDC_is	9_68931_31.8079_13	876780000	697060000	885700000	8.19847e+08	8.68996e+07	0.105995
SDC_is	9_68931_31.8079_16	73200000	87995000	52819000	71338000	1.44208e+07	0.202147
SDC_is	9_68931_31.8079_2	150550000	126570000	188330000	155150000	2.54224e+07	0.163857
SDC_is	9_68931_31.8079_24	6387000000	7147700000	7488100000	7007600000	4.60309e+08	0.0656871
SDC_is	9_68931_31.8079_26	2739800000	2738400000	3313400000	2.93053e+09	2.70728e+08	0.0923819
SDC_is	9_68931_31.8079_29	236650000	194870000	215760000	215760000	1.70566e+07	0.0790536
SDC_is	9_68931_31.8079_3	8585500000	10266000000	11786000000	10212500000	1.30715e+09	0.127995
SDC_is	9_68931_31.8079_39	839580000	815910000	1062200000	9.05897e+08	1.10945e+08	0.12247
SDC_is	9_68931_31.8079_4	581060000	601510000	570740000	5.84437e+08	1.27867e+07	0.0218787
SDC_is	9_68931_31.8079_40	123660000	116470000	102240000	1.14123e+08	8.90072e+06	0.0779921
SDC_is	9_68931_31.8079_41	1219700000	1363400000	1526100000	1.36973e+09	1.25167e+08	0.0913809
SDC_is	9_68931_31.8079_43	207250000	233660000	269780000	2.36897e+08	2.56302e+07	0.108191
SDC_is	9_68931_31.8079_45	2072100000	1847200000	2256800000	2058700000	1.67487e+08	0.0813556
SDC_is	9_68931_31.8079_5	1654200000	1403400000	1896200000	1.65127e+09	2.01195e+08	0.121843
SDC_is	9_68931_31.8079_50	588440000	604850000	598140000	5.97143e+08	6.73632e+06	0.0112809
SDC_is	9_68931_31.8079_54	308700000	387870000	439950000	378840000	5.39617e+07	0.142439
SDC_is	9_68931_31.8079_55	97777000	104400000	104070000	1.02082e+08	3.04731e+06	0.0298515
SDC_is	9_68931_31.8079_56	2767900000	3019400000	3329200000	3.03883e+09	2.29561e+08	0.0755426
SDC_is	9_68931_31.8079_57	3087600000	2795500000	3354100000	3.07907e+09	2.28127e+08	0.0740898
SDC_is	9_68931_31.8079_58	1228400000	1191600000	1172200000	1197400000	2.33072e+07	0.0194649
SDC_is	9_68931_31.8079_59	866740000	826960000	1043300000	9.12333e+08	9.40206e+07	0.103055
SDC_is	9_68931_31.8079_61	1015600000	1124100000	1186200000	1.10863e+09	7.05006e+07	0.0635924
SDC_is	9_68931_31.8079_62	378400000	365250000	444480000	3.96043e+08	3.46681e+07	0.0875361
SDC_is	9_68931_31.8079_7	102350000	88310000	77860000	8.95067e+07	1.00337e+07	0.112101
SDC_is	9_68931_31.8079_74	3562500000	3419200000	3514700000	3498800000	5.95725e+07	0.0170266
SDC_is	9_68931_31.8079_75	2220800000	2635600000	2264800000	2.37373e+09	1.86037e+08	0.0783731
SDC_is	9_68931_31.8079_76	7096200000	6355300000	7172100000	6.87453e+09	3.68459e+08	0.0535976
SDC_is	9_68931_31.8079_77	219370000	228860000	318360000	255530000	4.45961e+07	0.174524
SDC_is	9_68931_31.8079_79	7364600000	7617700000	7057100000	7.34647e+09	2.29223e+08	0.0312018
SDC_is	9_68931_31.8079_81	1066000000	1254300000	1138300000	1.15287e+09	7.75601e+07	0.0672759
SDC_is	9_68931_31.8079_82	2710700000	2691100000	2393700000	2598500000	1.45036e+08	0.0558154
SDC_is	E1JGJ8	2612200000	2334700000	2687900000	2.54493e+09	1.51836e+08	0.059662
SDC_is	G3XCT6	5924400000	6601700000	6209700000	6.24527e+09	2.77648e+08	0.0444573
SDC_is	G3XCU2	391680000	406020000	528730000	4.42143e+08	6.15053e+07	0.139107
SDC_is	G3XCU6	6977200000	7185600000	6124800000	6.76253e+09	4.58901e+08	0.0678594
SDC_is	G3XCU7	461270000	565720000	588800000	5.38597e+08	5.54841e+07	0.103016
SDC_is	G3XCV0	5163300000	5920700000	5707900000	5597300000	3.18944e+08	0.0569818
SDC_is	G3XCV5	1958100000	1916900000	2173800000	2.01627e+09	1.12656e+08	0.0558734
SDC_is	G3XCV6	875690000	828190000	922400000	8.75427e+08	3.84615e+07	0.0439346
SDC_is	G3XCW6	1241700000	1443500000	1028400000	1.23787e+09	1.69486e+08	0.136917
SDC_is	G3XCW7	679470000	389640000	563340000	544150000	1.19098e+08	0.21887
SDC_is	G3XCX1	913780000	927150000	860220000	9.00383e+08	2.89195e+07	0.0321191
SDC_is	G3XCX3	750910000	691950000	781650000	7.41503e+08	3.72191e+07	0.050194
SDC_is	G3XCX7	814180000	694910000	782430000	763840000	5.04349e+07	0.0660281
SDC_is	G3XCY2	2345900000	2125100000	2266200000	2.24573e+09	9.12956e+07	0.0406529
SDC_is	G3XCY6	275320000	259610000	315390000	283440000	2.34848e+07	0.0828563
SDC_is	G3XCZ4	554170000	440410000	466780000	487120000	4.86184e+07	0.0998078
SDC_is	G3XCZ6	6001200000	4870500000	3894200000	4.92197e+09	8.60949e+08	0.17492
SDC_is	G3XCZ9	4072600000	3298200000	3769400000	3713400000	3.18618e+08	0.0858021
SDC_is	G3XD01	2334600000	2407900000	1828000000	2.19017e+09	2.57833e+08	0.117723
SDC_is	G3XD04	1058500000	953320000	1052900000	1.02157e+09	4.83165e+07	0.0472962
SDC_is	G3XD11	17483000000	19676000000	17948000000	18369000000	9.43484e+08	0.0513628
SDC_is	G3XD12	1661900000	1515400000	1752900000	1643400000	9.78375e+07	0.0595336
SDC_is	G3XD13	1324500000	1562800000	1371300000	1.41953e+09	1.03091e+08	0.072623
SDC_is	G3XD14	7100700000	8900100000	6410300000	7.47037e+09	1.04953e+09	0.140492
SDC_is	G3XD17	1768500000	2383900000	1767600000	1.97333e+09	2.90315e+08	0.147119
SDC_is	G3XD20	8585700000	9982100000	9487600000	9351800000	5.78109e+08	0.0618179
SDC_is	G3XD23	11734000000	14079000000	11876000000	12563000000	1.07354e+09	0.0854525
SDC_is	G3XD24	13344000000	12787000000	12865000000	1.29987e+10	2.46255e+08	0.0189446
SDC_is	G3XD28	1527500000	1674000000	1406200000	1535900000	1.0949e+08	0.0712873
SDC_is	G3XD30	1794600000	2114400000	1963300000	1.95743e+09	1.30624e+08	0.0667321
SDC_is	G3XD31	381950000	310860000	355560000	3.49457e+08	2.93415e+07	0.0839632
SDC_is	G3XD35	244500000	194890000	296100000	2.45163e+08	4.13215e+07	0.168547
SDC_is	G3XD36	2861900000	3075600000	2917000000	2951500000	9.05892e+07	0.0306926
SDC_is	G3XD40	1609300000	1379800000	1809400000	1599500000	1.7552e+08	0.109734
SDC_is	G3XD47	21529000000	22577000000	21596000000	2.19007e+10	4.79021e+08	0.0218725
SDC_is	G3XD51	1460000000	1452600000	1668900000	1.52717e+09	1.00266e+08	0.065655
SDC_is	G3XD52	2244200000	1975000000	1565800000	1.92833e+09	2.78915e+08	0.14464
SDC_is	G3XD53	535700000	455910000	423130000	471580000	4.72734e+07	0.100245
SDC_is	G3XD61	9880000000	9239600000	10128000000	9749200000	3.74295e+08	0.0383924
SDC_is	G3XD64	1808600000	2173500000	1825200000	1.93577e+09	1.68239e+08	0.086911
SDC_is	G3XD66	250500000	270860000	207510000	2.42957e+08	2.64068e+07	0.10869
SDC_is	G3XD70	1138100000	1068000000	818710000	1008270000	1.3706e+08	0.135936
SDC_is	G3XD72	3533100000	3645300000	3018900000	3399100000	2.72716e+08	0.0802319
SDC_is	G3XD73	349660000	355670000	344000000	3.49777e+08	4.76497e+06	0.0136229
SDC_is	G3XD74	8358100000	8971900000	9353900000	8.89463e+09	4.10189e+08	0.0461164
SDC_is	G3XD76	3782300000	4313500000	3810900000	3968900000	2.43949e+08	0.061465
SDC_is	G3XD78	605140000	839320000	570680000	6.71713e+08	1.19348e+08	0.177677
SDC_is	G3XD85	462800000	1301300000	1438300000	1.06747e+09	4.31207e+08	0.403953
SDC_is	G3XD87	172720000	205110000	124800000	1.67543e+08	3.29901e+07	0.196905
SDC_is	G3XD89	10976000000	13162000000	9948800000	1.13623e+10	1.33992e+09	0.117927
SDC_is	G3XD94	14931000000	16954000000	13262000000	15049000000	1.50956e+09	0.10031
SDC_is	G3XD97	1476400000	1651200000	1714800000	1.61413e+09	1.00794e+08	0.0624445
SDC_is	G3XD98	1157500000	1138700000	1184000000	1.16007e+09	1.85825e+07	0.0160185
SDC_is	G3XDA2	3114100000	2737700000	2613800000	2.82187e+09	2.12741e+08	0.0753901
SDC_is	G3XDA5	8716700000	10065000000	8867800000	9216500000	6.03143e+08	0.0654416
SDC_is	G3XDA8	564390000	244240000	462040000	4.23557e+08	1.33503e+08	0.315196
SDC_is	G3XDB0	2622700000	2544100000	2787500000	2.65143e+09	1.01424e+08	0.0382523
SDC_is	G3XDB2	3779100000	3050500000	3889400000	3573000000	3.72197e+08	0.104169
SDC_is	O05927	1095100000	739580000	1113300000	982660000	1.72044e+08	0.17508
SDC_is	O30506	1971600000	2470700000	1810800000	2.08437e+09	2.80956e+08	0.134792
SDC_is	O30508	20912000000	20346000000	22917000000	2.13917e+10	1.10305e+09	0.0515644
SDC_is	O33407	568290000	931630000	781000000	7.60307e+08	1.49053e+08	0.196043
SDC_is	O33877	4743500000	5023000000	5064000000	4943500000	1.42408e+08	0.0288072
SDC_is	O50174	5216800000	5121800000	5306600000	5.21507e+09	7.54542e+07	0.0144685
SDC_is	O50175	4926200000	6411400000	5702000000	5.67987e+09	6.06532e+08	0.106786
SDC_is	O50177	3682300000	3297900000	2864000000	3281400000	3.34273e+08	0.101869
SDC_is	O50273	768720000	1152500000	643410000	8.54877e+08	2.1658e+08	0.253347
SDC_is	O50274	1207800000	1189200000	1345300000	1.24743e+09	6.96175e+07	0.0558086
SDC_is	O52759	7614200000	8317200000	8806300000	8245900000	4.89277e+08	0.0593358
SDC_is	O52760	42197000000	45722000000	44674000000	4.41977e+10	1.47797e+09	0.0334399
SDC_is	O52761	773340000	1352500000	1752300000	1.29271e+09	4.01888e+08	0.310888
SDC_is	O52762	106650000000	122920000000	108550000000	1.12707e+11	7.26345e+09	0.0644456
SDC_is	O54438	16537000000	17377000000	16630000000	16848000000	3.75981e+08	0.0223161
SDC_is	O54439	15872000000	17957000000	13852000000	1.58937e+10	1.67593e+09	0.105446
SDC_is	O68281	922000000	941870000	876750000	913540000	2.72499e+07	0.0298289
SDC_is	O68282	8838300000	8225200000	7841300000	8301600000	4.10593e+08	0.0494595
SDC_is	O68283	2884100000	3608800000	2981700000	3158200000	3.21104e+08	0.101673
SDC_is	O68822	10824000000	10809000000	10355000000	1.06627e+10	2.17639e+08	0.0204113
SDC_is	O69077	9315100000	9723300000	8770800000	9.26973e+09	3.90177e+08	0.0420916
SDC_is	O69078	4726900000	4613200000	3203900000	4.18133e+09	6.92707e+08	0.165666
SDC_is	O69754	4189700000	3118000000	4955000000	4.08757e+09	7.53421e+08	0.18432
SDC_is	O82850	28831000000	25125000000	27841000000	2.72657e+10	1.56671e+09	0.0574609
SDC_is	O82851	62357000000	76042000000	61240000000	6.65463e+10	6.72992e+09	0.101131
SDC_is	O82852	3183700000	3055400000	2893100000	3.04407e+09	1.18907e+08	0.039062
SDC_is	O82853	17870000000	17626000000	17121000000	17539000000	3.11905e+08	0.0177835
SDC_is	O86428	14959000000	14842000000	13302000000	1.43677e+10	7.55052e+08	0.0525522
SDC_is	O87125	3956000000	3937000000	4351200000	4081400000	1.90935e+08	0.0467817
SDC_is	O87131	1486200000	1777500000	1345400000	1.53637e+09	1.79935e+08	0.117117
SDC_is	P00106	2414700000	4026800000	3725700000	3.38907e+09	6.99861e+08	0.206506
SDC_is	P00282	17760000000	23572000000	9417500000	16916500000	5.80925e+09	0.343407
SDC_is	P00350	29544000000	28948000000	29568000000	2.93533e+10	2.86781e+08	0.00976998
SDC_is	P00363	12728000000	12624000000	12834000000	1.27287e+10	8.57334e+07	0.00673546
SDC_is	P00370	2056800000	2108600000	2198500000	2121300000	5.85417e+07	0.0275971
SDC_is	P00393	1322100000	1172800000	1351600000	1.28217e+09	7.82661e+07	0.061042
SDC_is	P00448	3128300000	2725200000	2634500000	2.82933e+09	2.1462e+08	0.0758552
SDC_is	P00452	2303700000	2132600000	2264700000	2.23367e+09	7.3217e+07	0.0327789
SDC_is	P00490	6030000000	5749500000	5734900000	5.83813e+09	1.35801e+08	0.023261
SDC_is	P00509	13085000000	12874000000	12642000000	12867000000	1.80922e+08	0.0140609
SDC_is	P00550	2902800000	2810000000	2558100000	2.75697e+09	1.45634e+08	0.052824
SDC_is	P00561	1344900000	1197400000	1160500000	1.23427e+09	7.96668e+07	0.0645459
SDC_is	P00562	494510000	493540000	529570000	5.05873e+08	1.67608e+07	0.0331323
SDC_is	P00579	5760400000	5090300000	5226300000	5359000000	2.89212e+08	0.0539676
SDC_is	P00582	4848800000	4078300000	4513100000	4.48007e+09	3.15421e+08	0.0704055
SDC_is	P00722	379690000	403380000	405020000	396030000	1.15735e+07	0.0292238
SDC_is	P00803	555200000	600040000	545320000	5.66853e+08	2.38106e+07	0.0420049
SDC_is	P00805	1561400000	1645100000	1696200000	1.63423e+09	5.55657e+07	0.0340011
SDC_is	P00861	156060000	153570000	177180000	162270000	1.05919e+07	0.065273
SDC_is	P00864	22652000000	20898000000	21417000000	2.16557e+10	7.35686e+08	0.033972
SDC_is	P00887	312680000	306170000	312850000	3.10567e+08	3.10969e+06	0.0100129
SDC_is	P00888	169260000	178140000	148850000	1.65417e+08	1.22625e+07	0.0741312
SDC_is	P00926	200040000	199980000	203550000	201190000	1.66895e+06	0.0082954
SDC_is	P00934	1416000000	1334300000	1345100000	1.36513e+09	3.62374e+07	0.026545
SDC_is	P00946	2729700000	2610000000	2273000000	2.53757e+09	1.93354e+08	0.0761966
SDC_is	P00954	3902400000	3815000000	3532800000	3.75007e+09	1.5772e+08	0.0420579
SDC_is	P00956	9522100000	9140900000	8831000000	9.16467e+09	2.8264e+08	0.0308402
SDC_is	P00957	10365000000	10352000000	10229000000	1.03153e+10	6.12771e+07	0.00594039
SDC_is	P00959	6592400000	5893700000	6424000000	6.30337e+09	2.97724e+08	0.0472326
SDC_is	P00960	2172200000	2406700000	2380900000	2.31993e+09	1.04993e+08	0.0452569
SDC_is	P00961	12157000000	12004000000	11617000000	11926000000	2.27249e+08	0.0190549
SDC_is	P00962	5774900000	5009200000	5157100000	5.31373e+09	3.31637e+08	0.0624113
SDC_is	P00963	703610000	689120000	893500000	7.62077e+08	9.31184e+07	0.12219
SDC_is	P00968	29867000000	30078000000	30281000000	3.00753e+10	1.69025e+08	0.00562006
SDC_is	P02358	18883000000	19421000000	20287000000	1.95303e+10	5.78371e+08	0.029614
SDC_is	P02359	21266000000	19468000000	18795000000	19843000000	1.04305e+09	0.0525651
SDC_is	P02413	9330200000	8797600000	9832500000	9320100000	4.22557e+08	0.0453382
SDC_is	P02918	190790000	191790000	217320000	1.99967e+08	1.22774e+07	0.0613975
SDC_is	P02925	12803000000	12783000000	13912000000	13166000000	5.27565e+08	0.0400702
SDC_is	P02930	6197300000	6067700000	5970100000	6.07837e+09	9.30602e+07	0.0153101
SDC_is	P02942	3601900000	3433000000	3530700000	3.52187e+09	6.92355e+07	0.0196587
SDC_is	P03004	787060000	742120000	730800000	7.53327e+08	2.42966e+07	0.0322524
SDC_is	P03018	553590000	508540000	519660000	5.27263e+08	1.91613e+07	0.0363411
SDC_is	P03023	63083000	63317000	62487000	6.29623e+07	349424	0.00554973
SDC_is	P03841	221450000	192210000	216230000	2.09963e+08	1.27331e+07	0.0606444
SDC_is	P04036	1375400000	1427700000	1318000000	1373700000	4.4801e+07	0.0326134
SDC_is	P04079	9835900000	9460500000	9586500000	9.62763e+09	1.55992e+08	0.0162025
SDC_is	P04335	1713700000	1473200000	1477000000	1.55463e+09	1.12488e+08	0.0723565
SDC_is	P04425	1591700000	1610500000	1815200000	1.67247e+09	1.01219e+08	0.0605209
SDC_is	P04693	1238200000	1074000000	1159800000	1.15733e+09	6.70571e+07	0.057941
SDC_is	P04739	48094000000	51121000000	38329000000	45848000000	5.45846e+09	0.119056
SDC_is	P04805	10162000000	9233900000	10799000000	1.0065e+10	6.42623e+08	0.0638475
SDC_is	P04825	8953500000	9232800000	9211100000	9.13247e+09	1.26858e+08	0.0138909
SDC_is	P04846	254600000	254700000	259330000	256210000	2.20655e+06	0.00861227
SDC_is	P04949	21766000000	20539000000	20703000000	2.10027e+10	5.43895e+08	0.0258965
SDC_is	P04951	803250000	797940000	830430000	810540000	1.42304e+07	0.0175567
SDC_is	P04968	108250000	113280000	53700000	9.17433e+07	2.6979e+07	0.29407
SDC_is	P04983	377080000	349730000	345000000	357270000	1.41403e+07	0.0395786
SDC_is	P04995	311880000	293740000	322790000	309470000	1.19814e+07	0.0387159
SDC_is	P05020	5848700000	5609600000	6256400000	5904900000	2.67029e+08	0.0452215
SDC_is	P05042	609900000	460760000	357480000	4.76047e+08	1.03615e+08	0.217658
SDC_is	P05055	21865000000	21373000000	21395000000	2.15443e+10	2.26923e+08	0.0105329
SDC_is	P05194	398930000	381170000	363360000	3.81153e+08	1.45214e+07	0.0380986
SDC_is	P05384	95160000000	107000000000	140240000000	1.14133e+11	1.90825e+10	0.167195
SDC_is	P05458	278050000	298600000	203790000	2.60147e+08	4.07237e+07	0.156541
SDC_is	P05459	3470300000	2862200000	3094200000	3.14223e+09	2.50568e+08	0.0797421
SDC_is	P05707	702960000	733920000	700110000	712330000	1.53107e+07	0.0214938
SDC_is	P05719	186330000	177110000	204630000	1.89357e+08	1.1437e+07	0.0603994
SDC_is	P05791	284750000	282190000	303770000	2.90237e+08	9.62641e+06	0.0331675
SDC_is	P05793	1896800000	1932600000	2089600000	1973000000	8.3734e+07	0.04244
SDC_is	P05852	419450000	352880000	320690000	364340000	4.11249e+07	0.112875
SDC_is	P06129	713550000	733100000	662830000	703160000	2.96134e+07	0.0421148
SDC_is	P06149	2406400000	2170800000	2368100000	2315100000	1.03227e+08	0.0445884
SDC_is	P06610	2200900000	2282200000	2370500000	2.28453e+09	6.92586e+07	0.0303163
SDC_is	P06612	2510900000	2186700000	2322000000	2.33987e+09	1.32956e+08	0.0568219
SDC_is	P06616	560300000	678890000	465640000	5.68277e+08	8.72415e+07	0.153519
SDC_is	P06710	304710000	498080000	396030000	3.99607e+08	7.89835e+07	0.197653
SDC_is	P06715	2238500000	2355500000	2178800000	2257600000	7.33909e+07	0.0325084
SDC_is	P06720	8798500000	8517500000	8830000000	8.71533e+09	1.40479e+08	0.0161186
SDC_is	P06721	271660000	286720000	243010000	267130000	1.81297e+07	0.0678686
SDC_is	P06959	26176000000	24787000000	24198000000	2.50537e+10	8.29238e+08	0.0330985
SDC_is	P06961	262960000	234310000	239790000	2.45687e+08	1.24173e+07	0.0505412
SDC_is	P06983	618960000	628570000	660460000	6.35997e+08	1.77375e+07	0.0278893
SDC_is	P06987	418610000	333950000	366930000	3.73163e+08	3.48422e+07	0.0933699
SDC_is	P06999	3329000000	3056100000	3200000000	3.19503e+09	1.11466e+08	0.0348874
SDC_is	P07001	1094500000	1158100000	1126100000	1.12623e+09	2.59648e+07	0.0230545
SDC_is	P07003	15414000000	13259000000	12680000000	1.37843e+10	1.17634e+09	0.085339
SDC_is	P07004	2518700000	2294500000	2523800000	2.44567e+09	1.06911e+08	0.0437146
SDC_is	P07012	5728700000	5792500000	5783400000	5768200000	2.81767e+07	0.00488483
SDC_is	P07014	2003300000	1964700000	1906700000	1.95823e+09	3.9701e+07	0.0202739
SDC_is	P07017	3921400000	3313300000	3564300000	3.59967e+09	2.49512e+08	0.0693154
SDC_is	P07023	95293000	83886000	68467000	8.25487e+07	1.09924e+07	0.133163
SDC_is	P07024	3586200000	3630700000	3571500000	3.59613e+09	2.51683e+07	0.00699871
SDC_is	P07102	3150000000	2798100000	2923600000	2.95723e+09	1.45618e+08	0.0492412
SDC_is	P07118	9851900000	9868600000	9726700000	9.81573e+09	6.33242e+07	0.00645129
SDC_is	P07330	121370000	123970000	107030000	1.17457e+08	7.44878e+06	0.0634173
SDC_is	P07344	932960000	845700000	850630000	876430000	4.00234e+07	0.0456664
SDC_is	P07345	671340000	615630000	483420000	590130000	7.88085e+07	0.133544
SDC_is	P07363	470890000	589840000	500140000	520290000	5.06083e+07	0.0972693
SDC_is	P07395	5392400000	5083600000	5612900000	5.36297e+09	2.17086e+08	0.0404787
SDC_is	P07604	551240000	531650000	544700000	542530000	8.14345e+06	0.0150101
SDC_is	P07639	1016000000	1013100000	837390000	9.55497e+08	8.35224e+07	0.0874126
SDC_is	P07649	121670000	118360000	139090000	1.26373e+08	9.09301e+06	0.0719535
SDC_is	P07650	2741400000	2415700000	2632900000	2.59667e+09	1.35412e+08	0.0521485
SDC_is	P07762	1493000000	1320200000	1331900000	1381700000	7.88458e+07	0.0570643
SDC_is	P07813	12787000000	11423000000	11943000000	12051000000	5.62063e+08	0.0466404
SDC_is	P07862	508320000	458090000	484620000	4.83677e+08	2.05172e+07	0.0424192
SDC_is	P07913	2054600000	1843300000	1805900000	1.90127e+09	1.09493e+08	0.0575894
SDC_is	P08178	2004900000	2403700000	2041400000	2150000000	1.80011e+08	0.083726
SDC_is	P08179	448900000	588350000	562470000	533240000	6.05661e+07	0.113581
SDC_is	P08192	736760000	706780000	705760000	7.16433e+08	1.43792e+07	0.0200705
SDC_is	P08200	26899000000	25804000000	24760000000	25821000000	8.73326e+08	0.0338223
SDC_is	P08201	872230000	850510000	918380000	8.80373e+08	2.82998e+07	0.0321452
SDC_is	P08244	909540000	975630000	923580000	936250000	2.84297e+07	0.0303655
SDC_is	P08280	7009000000	8398600000	7033900000	7480500000	6.49274e+08	0.0867956
SDC_is	P08308	95572000000	113450000000	99161000000	1.02728e+11	7.72211e+09	0.0751707
SDC_is	P08312	3537100000	3771200000	3627900000	3645400000	9.63687e+07	0.0264357
SDC_is	P08331	905380000	933810000	912810000	9.17333e+08	1.20391e+07	0.0131241
SDC_is	P08373	333530000	323720000	314030000	323760000	7.96089e+06	0.0245889
SDC_is	P08395	497210000	445690000	495650000	4.79517e+08	2.39275e+07	0.0498993
SDC_is	P08506	5048400000	4400400000	5034500000	4.82777e+09	3.02247e+08	0.062606
SDC_is	P08622	1022900000	979770000	902670000	9.68447e+08	4.97325e+07	0.0513528
SDC_is	P08660	1461100000	1251800000	1394600000	1.36917e+09	8.73184e+07	0.0637749
SDC_is	P08839	19807000000	18859000000	19538000000	1.94013e+10	3.98902e+08	0.0205606
SDC_is	P08956	1232400000	1212100000	1292100000	1.24553e+09	3.39545e+07	0.027261
SDC_is	P08957	1166300000	1210000000	1191100000	1.18913e+09	1.78946e+07	0.0150484
SDC_is	P08997	74572000000	72657000000	79362000000	7.55303e+10	2.81994e+09	0.0373351
SDC_is	P09029	341710000	371320000	324130000	345720000	1.94728e+07	0.0563253
SDC_is	P09030	1324200000	1273400000	1238900000	1.27883e+09	3.50349e+07	0.027396
SDC_is	P09053	342510000	331150000	322800000	3.32153e+08	8.07779e+06	0.0243195
SDC_is	P09127	1418900000	1346900000	1441500000	1.40243e+09	4.03374e+07	0.0287624
SDC_is	P09147	3409400000	2912700000	3141100000	3154400000	2.02995e+08	0.0643529
SDC_is	P09148	150360000	143680000	167890000	1.53977e+08	1.02092e+07	0.0663035
SDC_is	P09152	14382000000	13746000000	13166000000	1.37647e+10	4.96605e+08	0.0360783
SDC_is	P09158	1348300000	1421300000	1453000000	1.40753e+09	4.38381e+07	0.0311453
SDC_is	P09169	2693100000	2410700000	2388400000	2497400000	1.3868e+08	0.0555297
SDC_is	P09323	636280000	564570000	499910000	566920000	5.56976e+07	0.098246
SDC_is	P09372	3983700000	3969800000	3929500000	3961000000	2.29854e+07	0.00580292
SDC_is	P09373	217540000000	213010000000	221290000000	217280000000	3.38529e+09	0.0155803
SDC_is	P09394	1717200000	1649200000	1838000000	1734800000	7.80755e+07	0.0450055
SDC_is	P09424	3665000000	3498300000	3539500000	3567600000	7.08963e+07	0.0198723
SDC_is	P09546	4229700000	4148000000	3908100000	4.09527e+09	1.36485e+08	0.0333275
SDC_is	P09549	248070000	179430000	179180000	2.02227e+08	3.24163e+07	0.160297
SDC_is	P09551	782470000	806880000	829630000	8.06327e+08	1.9257e+07	0.0238823
SDC_is	P09591	197940000000	199820000000	192390000000	1.96717e+11	3.15422e+09	0.0160343
SDC_is	P09831	10976000000	10880000000	10562000000	10806000000	1.76929e+08	0.0163733
SDC_is	P09832	3186500000	3016400000	2921600000	3041500000	1.09592e+08	0.0360321
SDC_is	P09980	140490000	107820000	124600000	1.24303e+08	1.33391e+07	0.107311
SDC_is	P0A392	64020000000	64650000000	65795000000	6.48217e+10	7.34737e+08	0.0113347
SDC_is	P0A4I3	1086800000	1211000000	1177200000	1.15833e+09	5.24301e+07	0.0452634
SDC_is	P0A698	2238500000	2240000000	2354700000	2.27773e+09	5.44271e+07	0.0238953
SDC_is	P0A6A0	52110000	56119000	45312000	5.11803e+07	4.46064e+06	0.0871554
SDC_is	P0A6A3	14277000000	13774000000	15934000000	1.46617e+10	9.22813e+08	0.0629405
SDC_is	P0A6B4	165970000	172580000	157430000	1.65327e+08	6.20167e+06	0.0375116
SDC_is	P0A6B7	6945500000	6157900000	5848700000	6.31737e+09	4.61747e+08	0.0730916
SDC_is	P0A6C1	506250000	364960000	435080000	435430000	5.76819e+07	0.132471
SDC_is	P0A6D3	1040300000	1177100000	1064600000	1094000000	5.95921e+07	0.0544718
SDC_is	P0A6D7	2076200000	1841400000	2088500000	2.00203e+09	1.13696e+08	0.0567902
SDC_is	P0A6E4	3226300000	3177900000	3445000000	3.28307e+09	1.16197e+08	0.0353927
SDC_is	P0A6E6	2010500000	2008400000	2282300000	2100400000	1.28626e+08	0.0612386
SDC_is	P0A6E9	2671000000	1833300000	1943800000	2.14937e+09	3.71599e+08	0.172888
SDC_is	P0A6F1	11372000000	10732000000	12236000000	1.14467e+10	6.16271e+08	0.0538385
SDC_is	P0A6F3	5653300000	5480400000	5595700000	5.57647e+09	7.18844e+07	0.0128907
SDC_is	P0A6F5	45857000000	43452000000	44226000000	4.45117e+10	1.0024e+09	0.02252
SDC_is	P0A6F9	13870000000	12253000000	12843000000	1.29887e+10	6.68125e+08	0.0514391
SDC_is	P0A6G7	8413000000	7713700000	7277800000	7801500000	4.67583e+08	0.0599351
SDC_is	P0A6H1	1789500000	1832200000	1716900000	1.77953e+09	4.75957e+07	0.0267462
SDC_is	P0A6H5	4594600000	4291600000	4138400000	4.34153e+09	1.8956e+08	0.043662
SDC_is	P0A6H8	292190000	265720000	245040000	267650000	1.92972e+07	0.0720987
SDC_is	P0A6I0	757190000	684760000	757800000	733250000	3.42885e+07	0.0467624
SDC_is	P0A6I3	209480000	255870000	198850000	221400000	2.47573e+07	0.111822
SDC_is	P0A6J5	3156800000	3512900000	3291100000	3.32027e+09	1.46833e+08	0.0442232
SDC_is	P0A6J8	2784200000	2581700000	2702900000	2689600000	8.32035e+07	0.0309353
SDC_is	P0A6K1	132150000	140000000	139720000	137290000	3.63633e+06	0.0264865
SDC_is	P0A6K3	395380000	387040000	365370000	3.82597e+08	1.2648e+07	0.0330583
SDC_is	P0A6K6	17513000000	15660000000	15594000000	1.62557e+10	8.89477e+08	0.054718
SDC_is	P0A6L0	7781300000	7177800000	7615000000	7524700000	2.54517e+08	0.0338243
SDC_is	P0A6L2	2545800000	2421300000	2145900000	2371000000	1.67088e+08	0.0704715
SDC_is	P0A6L4	453840000	451930000	494140000	4.66637e+08	1.94634e+07	0.04171
SDC_is	P0A6L7	1949500000	1958300000	2235900000	2047900000	1.32985e+08	0.0649371
SDC_is	P0A6M8	65388000000	69294000000	65097000000	66593000000	1.91359e+09	0.0287356
SDC_is	P0A6N4	1099000000	1993900000	1905600000	1.66617e+09	4.02664e+08	0.241671
SDC_is	P0A6N8	1587200000	1540200000	1558500000	1.56197e+09	1.93436e+07	0.0123841
SDC_is	P0A6P1	38485000000	36647000000	34074000000	36402000000	1.8091e+09	0.0496977
SDC_is	P0A6P5	1315600000	1212300000	1316800000	1.28157e+09	4.89814e+07	0.0382199
SDC_is	P0A6P7	2329900000	2394900000	2344200000	2.35633e+09	2.78886e+07	0.0118356
SDC_is	P0A6P9	99342000000	93105000000	96561000000	96336000000	2.55121e+09	0.0264824
SDC_is	P0A6Q3	6370900000	6086400000	5966500000	6.14127e+09	1.69593e+08	0.0276153
SDC_is	P0A6Q6	627410000	533870000	596180000	585820000	3.88838e+07	0.0663751
SDC_is	P0A6R0	3378200000	3369000000	3244700000	3.33063e+09	6.088e+07	0.0182788
SDC_is	P0A6S0	180630000	139770000	158900000	1.59767e+08	1.66923e+07	0.104479
SDC_is	P0A6S7	1132300000	956890000	994380000	1.02786e+09	7.54218e+07	0.0733778
SDC_is	P0A6T1	24388000000	22381000000	26462000000	2.44103e+10	1.66614e+09	0.0682554
SDC_is	P0A6T3	1953400000	1861300000	1698400000	1837700000	1.05432e+08	0.0573719
SDC_is	P0A6T5	2900400000	2796700000	2942200000	2.87977e+09	6.11657e+07	0.0212398
SDC_is	P0A6U3	434380000	442540000	452080000	443000000	7.23331e+06	0.016328
SDC_is	P0A6U8	1889000000	1971300000	2020600000	1960300000	5.42856e+07	0.0276925
SDC_is	P0A6V1	2250100000	1947200000	1958500000	2.05193e+09	1.40201e+08	0.0683263
SDC_is	P0A6V8	2038400000	1612500000	1961000000	1.87063e+09	1.85243e+08	0.0990267
SDC_is	P0A6W5	3537900000	3024900000	2917700000	3.16017e+09	2.70659e+08	0.0856472
SDC_is	P0A6W9	1199800000	1359800000	1366100000	1.30857e+09	7.69526e+07	0.0588068
SDC_is	P0A6X3	614960000	791870000	856180000	7.54337e+08	1.01991e+08	0.135207
SDC_is	P0A6X7	4061600000	3417100000	3617800000	3.69883e+09	2.69283e+08	0.0728021
SDC_is	P0A6Y1	4225100000	2947000000	3022500000	3398200000	5.85518e+08	0.172303
SDC_is	P0A6Y8	49791000000	50017000000	49778000000	49862000000	1.0973e+08	0.00220067
SDC_is	P0A6Z1	1229500000	1082900000	1183200000	1165200000	6.11876e+07	0.0525126
SDC_is	P0A6Z3	8832500000	8223800000	8857900000	8.63807e+09	2.93114e+08	0.0339329
SDC_is	P0A705	7799700000	7314200000	7559300000	7.55773e+09	1.98208e+08	0.0262258
SDC_is	P0A707	4673900000	4077900000	4579600000	4443800000	2.61579e+08	0.0588638
SDC_is	P0A715	3927100000	3704800000	3928200000	3.85337e+09	1.05053e+08	0.0272628
SDC_is	P0A717	15149000000	14653000000	15195000000	14999000000	2.45379e+08	0.0163597
SDC_is	P0A720	345360000	354340000	327490000	3.42397e+08	1.11599e+07	0.0325936
SDC_is	P0A722	999070000	952800000	912140000	954670000	3.55136e+07	0.0371999
SDC_is	P0A725	296100000	289140000	291060000	292100000	2.93503e+06	0.010048
SDC_is	P0A729	1239400000	959530000	1018600000	1072510000	1.20448e+08	0.112305
SDC_is	P0A731	585150000	591120000	484650000	553640000	4.88441e+07	0.0882237
SDC_is	P0A734	389980000	456570000	540730000	4.62427e+08	6.16826e+07	0.133389
SDC_is	P0A738	377000000	352260000	388430000	3.72563e+08	1.50959e+07	0.0405191
SDC_is	P0A749	1225800000	1088400000	1339400000	1.21787e+09	1.02624e+08	0.0842652
SDC_is	P0A759	2358000000	2057600000	2315200000	2243600000	1.32677e+08	0.059136
SDC_is	P0A763	4893100000	4612400000	4242200000	4.58257e+09	2.66565e+08	0.0581693
SDC_is	P0A780	871360000	838070000	919150000	8.76193e+08	3.32767e+07	0.0379788
SDC_is	P0A784	1022100000	1034200000	951990000	1.00276e+09	3.62404e+07	0.0361405
SDC_is	P0A786	48217000000	42160000000	47037000000	4.58047e+10	2.62181e+09	0.0572388
SDC_is	P0A794	2736900000	2780900000	2391600000	2.63647e+09	1.74076e+08	0.0660263
SDC_is	P0A796	13545000000	11992000000	13395000000	1.29773e+10	6.99422e+08	0.0538957
SDC_is	P0A799	61388000000	69208000000	73836000000	68144000000	5.13727e+09	0.0753884
SDC_is	P0A7A2	269280000	298150000	289980000	2.85803e+08	1.21505e+07	0.0425136
SDC_is	P0A7A7	2300400000	1945300000	2326700000	2190800000	1.73926e+08	0.0793895
SDC_is	P0A7A9	7224700000	8095000000	6342600000	7.22077e+09	7.1542e+08	0.0990781
SDC_is	P0A7B1	1171800000	1184500000	1233600000	1.19663e+09	2.66486e+07	0.0222697
SDC_is	P0A7B5	1145100000	1014500000	1186600000	1115400000	7.33311e+07	0.0657442
SDC_is	P0A7B8	488700000	556450000	492660000	5.12603e+08	3.10464e+07	0.0605661
SDC_is	P0A7C2	859850000	832600000	940720000	8.77723e+08	4.59135e+07	0.0523098
SDC_is	P0A7C6	1573200000	1400100000	1099900000	1.35773e+09	1.95532e+08	0.144014
SDC_is	P0A7D1	490170000	468650000	456710000	4.71843e+08	1.38454e+07	0.0293431
SDC_is	P0A7D4	58472000000	54923000000	61178000000	58191000000	2.56131e+09	0.0440156
SDC_is	P0A7D7	11360000000	11597000000	10494000000	1.11503e+10	4.74076e+08	0.0425168
SDC_is	P0A7E1	3582700000	3426500000	3275700000	3428300000	1.25339e+08	0.03656
SDC_is	P0A7E5	8379400000	6872300000	6883300000	7.37833e+09	7.07875e+08	0.0959397
SDC_is	P0A7E9	2984800000	2845300000	2678700000	2.83627e+09	1.25128e+08	0.0441171
SDC_is	P0A7F3	17198000000	16814000000	16706000000	16906000000	2.1113e+08	0.0124885
SDC_is	P0A7F6	680990000	871390000	809460000	787280000	7.92969e+07	0.100723
SDC_is	P0A7F9	169800000	167860000	175460000	171040000	3.2242e+06	0.0188506
SDC_is	P0A7G2	1632200000	1868800000	1690100000	1.73037e+09	1.00701e+08	0.0581962
SDC_is	P0A7G6	3571900000	3205500000	3367900000	3.38177e+09	1.49903e+08	0.0443269
SDC_is	P0A7I0	355510000	272640000	309080000	312410000	3.39134e+07	0.108554
SDC_is	P0A7I4	1480700000	1471300000	1602500000	1.51817e+09	5.9756e+07	0.0393606
SDC_is	P0A7I7	241270000	260560000	282160000	261330000	1.67021e+07	0.0639121
SDC_is	P0A7J0	463520000	421980000	368930000	4.18143e+08	3.87114e+07	0.0925792
SDC_is	P0A7J3	19075000000	21231000000	22684000000	2.09967e+10	1.48266e+09	0.0706139
SDC_is	P0A7J7	5360900000	5771600000	5482100000	5538200000	1.72296e+08	0.0311105
SDC_is	P0A7K2	5537600000	5957800000	4522200000	5339200000	6.02638e+08	0.11287
SDC_is	P0A7K6	8362400000	8809800000	8328500000	8.50023e+09	2.19334e+08	0.0258033
SDC_is	P0A7L0	27529000000	26793000000	27489000000	2.72703e+10	3.3792e+08	0.0123915
SDC_is	P0A7L3	1295700000	1316000000	1246600000	1286100000	2.91343e+07	0.0226532
SDC_is	P0A7L8	736470000	735170000	859560000	7.77067e+08	5.8334e+07	0.0750695
SDC_is	P0A7M2	4710100000	4418900000	4987100000	4.70537e+09	2.31991e+08	0.0493035
SDC_is	P0A7M6	4765800000	4226100000	2771200000	3.92103e+09	8.4238e+08	0.214836
SDC_is	P0A7M9	3016100000	3032900000	3204100000	3.08437e+09	8.49416e+07	0.0275394
SDC_is	P0A7N4	3084700000	2827400000	2832000000	2914700000	1.20223e+08	0.0412471
SDC_is	P0A7N9	1703200000	1904200000	1477800000	1.69507e+09	1.74172e+08	0.102752
SDC_is	P0A7R1	31403000000	28980000000	29961000000	3.01147e+10	9.95136e+08	0.0330449
SDC_is	P0A7R5	22463000000	24034000000	22072000000	2.28563e+10	8.47897e+08	0.0370968
SDC_is	P0A7R9	4666300000	4435300000	4287600000	4.46307e+09	1.55845e+08	0.0349189
SDC_is	P0A7S9	593550000	644320000	604520000	614130000	2.18123e+07	0.0355173
SDC_is	P0A7T3	7492300000	8245100000	8546800000	8.09473e+09	4.43434e+08	0.0547805
SDC_is	P0A7T7	4087800000	5266400000	5294100000	4.88277e+09	5.6224e+08	0.115148
SDC_is	P0A7U3	1023800000	967400000	1054500000	1.01523e+09	3.60707e+07	0.0355295
SDC_is	P0A7U7	2219800000	2553300000	2477400000	2.41683e+09	1.42728e+08	0.0590557
SDC_is	P0A7V0	28979000000	29107000000	29953000000	2.93463e+10	4.32149e+08	0.0147258
SDC_is	P0A7V3	14769000000	13596000000	15160000000	1.45083e+10	6.64572e+08	0.0458062
SDC_is	P0A7V8	13922000000	14843000000	14555000000	14440000000	3.84689e+08	0.0266405
SDC_is	P0A7W1	35747000000	33415000000	35370000000	34844000000	1.02211e+09	0.0293339
SDC_is	P0A7W7	11325000000	11248000000	11113000000	1.12287e+10	8.76217e+07	0.00780339
SDC_is	P0A7X3	2141400000	3115800000	3015700000	2.75763e+09	4.37655e+08	0.158707
SDC_is	P0A7X6	608310000	570210000	578350000	5.85623e+08	1.63825e+07	0.0279744
SDC_is	P0A7Y0	527780000	566600000	419080000	5.04487e+08	6.24365e+07	0.123762
SDC_is	P0A7Z0	1647300000	1978400000	1694000000	1.77323e+09	1.46322e+08	0.0825171
SDC_is	P0A7Z4	25616000000	25762000000	25451000000	2.56097e+10	1.27044e+08	0.00496079
SDC_is	P0A800	5291100000	4873700000	4740000000	4.96827e+09	2.34713e+08	0.0472423
SDC_is	P0A805	8148500000	8925200000	8179000000	8.41757e+09	3.59167e+08	0.0426687
SDC_is	P0A812	154940000	150290000	174290000	159840000	1.03925e+07	0.0650184
SDC_is	P0A817	6409600000	7845300000	6663300000	6.97273e+09	6.25631e+08	0.0897253
SDC_is	P0A821	714630000	720730000	694320000	7.09893e+08	1.12901e+07	0.0159039
SDC_is	P0A825	40268000000	38872000000	39956000000	3.96987e+10	5.98258e+08	0.01507
SDC_is	P0A830	371150000	343190000	307370000	340570000	2.61039e+07	0.0766477
SDC_is	P0A832	152170000	109590000	184920000	1.48893e+08	3.08405e+07	0.207132
SDC_is	P0A836	18886000000	17658000000	19039000000	1.85277e+10	6.18111e+08	0.0333615
SDC_is	P0A847	298560000	303810000	302570000	3.01647e+08	2.24054e+06	0.0074277
SDC_is	P0A850	38003000000	39710000000	35575000000	3.77627e+10	1.69664e+09	0.044929
SDC_is	P0A853	348570000000	373610000000	371790000000	3.64657e+11	1.13992e+10	0.0312602
SDC_is	P0A855	4867400000	4076000000	4425800000	4456400000	3.23811e+08	0.0726621
SDC_is	P0A858	21196000000	25023000000	24089000000	23436000000	1.62917e+09	0.0695157
SDC_is	P0A862	10106000000	10359000000	9986000000	1.01503e+10	1.5547e+08	0.0153167
SDC_is	P0A867	20190000000	16552000000	17050000000	1.79307e+10	1.61047e+09	0.0898168
SDC_is	P0A870	39054000000	36706000000	39335000000	38365000000	1.17869e+09	0.030723
SDC_is	P0A873	325900000	240880000	292950000	2.86577e+08	3.50006e+07	0.122134
SDC_is	P0A877	723180000	692590000	679920000	6.98563e+08	1.81589e+07	0.0259946
SDC_is	P0A879	844030000	690330000	510520000	6.81627e+08	1.36294e+08	0.199954
SDC_is	P0A884	632880000	514740000	719300000	6.22307e+08	8.38453e+07	0.134733
SDC_is	P0A887	1570500000	1397900000	1558700000	1.50903e+09	7.87307e+07	0.0521729
SDC_is	P0A894	1060400000	1068400000	1088100000	1072300000	1.16399e+07	0.0108551
SDC_is	P0A8A0	618780000	1067000000	751740000	8.12507e+08	1.87962e+08	0.231336
SDC_is	P0A8A2	940240000	988460000	916500000	948400000	2.99388e+07	0.0315677
SDC_is	P0A8A4	359140000	404090000	416510000	3.93247e+08	2.46443e+07	0.0626688
SDC_is	P0A8B5	2132000000	1904800000	2171200000	2.06933e+09	1.17438e+08	0.0567517
SDC_is	P0A8D0	801090000	742740000	785960000	7.76597e+08	2.47243e+07	0.0318367
SDC_is	P0A8E1	1896700000	2129500000	2251600000	2092600000	1.47218e+08	0.0703517
SDC_is	P0A8E7	10906000000	11363000000	12326000000	1.15317e+10	5.91854e+08	0.0513242
SDC_is	P0A8F0	11532000000	13388000000	16030000000	13650000000	1.84562e+09	0.13521
SDC_is	P0A8F4	910060000	897100000	890450000	8.99203e+08	8.14273e+06	0.00905549
SDC_is	P0A8F8	1249200000	1127200000	1196700000	1.19103e+09	4.99672e+07	0.0419528
SDC_is	P0A8G3	9484100000	8749100000	9287600000	9173600000	3.10702e+08	0.0338691
SDC_is	P0A8G6	42450000000	43960000000	42781000000	4.30637e+10	6.48049e+08	0.0150486
SDC_is	P0A8I3	578820000	549630000	561450000	563300000	1.19884e+07	0.0212824
SDC_is	P0A8I5	600740000	609330000	674650000	628240000	3.30037e+07	0.0525335
SDC_is	P0A8I8	248340000	200390000	187960000	212230000	2.6033e+07	0.122664
SDC_is	P0A8J4	1490900000	1395500000	1304400000	1.39693e+09	7.61451e+07	0.0545087
SDC_is	P0A8J8	1348200000	1347700000	1267000000	1.32097e+09	3.81607e+07	0.0288885
SDC_is	P0A8K1	1281600000	1260200000	1398500000	1.31343e+09	6.07824e+07	0.0462775
SDC_is	P0A8L1	10869000000	10718000000	10147000000	10578000000	3.10935e+08	0.0293945
SDC_is	P0A8M0	6784700000	6208000000	6176200000	6.38963e+09	2.79656e+08	0.0437671
SDC_is	P0A8M3	7508600000	6954000000	6807700000	7090100000	3.01891e+08	0.0425793
SDC_is	P0A8M6	1481200000	1110300000	553890000	1.04846e+09	3.81089e+08	0.363474
SDC_is	P0A8N3	22239000000	21724000000	22170000000	2.20443e+10	2.28255e+08	0.0103543
SDC_is	P0A8N5	31651000000	33250000000	31503000000	3.21347e+10	7.90971e+08	0.0246143
SDC_is	P0A8P3	964780000	1026800000	873150000	954910000	6.31144e+07	0.0660946
SDC_is	P0A8S1	322650000	350400000	365050000	3.46033e+08	1.7583e+07	0.0508129
SDC_is	P0A8T7	41746000000	40080000000	40509000000	4.07783e+10	7.06302e+08	0.0173205
SDC_is	P0A8U6	1234400000	1242100000	1278800000	1.25177e+09	1.93722e+07	0.0154759
SDC_is	P0A8V2	41880000000	38147000000	38984000000	3.96703e+10	1.5994e+09	0.0403172
SDC_is	P0A8W2	996950000	815790000	1037600000	9.50113e+08	9.64198e+07	0.101482
SDC_is	P0A8W8	4548600000	3995700000	3984100000	4.17613e+09	2.63416e+08	0.0630766
SDC_is	P0A8X0	1561900000	1533300000	1545100000	1.54677e+09	1.17352e+07	0.00758694
SDC_is	P0A8Y5	1733100000	1518800000	1659600000	1.63717e+09	8.89141e+07	0.0543097
SDC_is	P0A901	901800000	849540000	746070000	832470000	6.47122e+07	0.0777351
SDC_is	P0A903	2442000000	2542700000	2337300000	2.44067e+09	8.38595e+07	0.0343593
SDC_is	P0A905	9881700000	8654300000	8477500000	9004500000	6.24459e+08	0.0693497
SDC_is	P0A908	481850000	592530000	370810000	481730000	9.05169e+07	0.1879
SDC_is	P0A910	123410000000	108180000000	107280000000	1.12957e+11	7.40075e+09	0.0655185
SDC_is	P0A912	7501500000	6907600000	6759200000	7056100000	3.2072e+08	0.0454528
SDC_is	P0A915	926140000	1042700000	773630000	9.14157e+08	1.10174e+08	0.120519
SDC_is	P0A917	7313100000	7561200000	6107300000	6.99387e+09	6.35027e+08	0.0907977
SDC_is	P0A921	174050000	177590000	141700000	1.64447e+08	1.61491e+07	0.0982028
SDC_is	P0A927	968930000	1036800000	1052200000	1019310000	3.61746e+07	0.0354893
SDC_is	P0A935	164590000	135950000	159100000	1.53213e+08	1.24111e+07	0.0810052
SDC_is	P0A940	5684300000	5292200000	5273400000	5.41663e+09	1.89424e+08	0.0349709
SDC_is	P0A948	95590000	90726000	104710000	9.70087e+07	5.79641e+06	0.0597514
SDC_is	P0A953	17225000000	17393000000	17356000000	1.73247e+10	7.20756e+07	0.00416029
SDC_is	P0A955	4431700000	5211800000	5492600000	5.04537e+09	4.48815e+08	0.0889559
SDC_is	P0A959	385730000	423330000	418420000	409160000	1.66883e+07	0.0407868
SDC_is	P0A962	472990000	506350000	518620000	499320000	1.92802e+07	0.0386129
SDC_is	P0A972	935720000	1152500000	1034100000	1.04077e+09	8.86258e+07	0.0851538
SDC_is	P0A988	1430300000	1415300000	1434200000	1426600000	8.14739e+06	0.00571106
SDC_is	P0A991	21311000000	20957000000	21118000000	2.11287e+10	1.44717e+08	0.0068493
SDC_is	P0A993	3762800000	3587000000	3780700000	3.71017e+09	8.7398e+07	0.0235564
SDC_is	P0A9A6	7116900000	7818500000	6599900000	7.17843e+09	4.9939e+08	0.0695682
SDC_is	P0A9A9	2899800000	2465200000	2224800000	2.52993e+09	2.79343e+08	0.110415
SDC_is	P0A9B2	115180000000	126300000000	117780000000	1.19753e+11	4.74933e+09	0.0396592
SDC_is	P0A9B6	402030000	391240000	413590000	4.02287e+08	9.12615e+06	0.0226857
SDC_is	P0A9C3	2323900000	1929700000	2084900000	2.11283e+09	1.62139e+08	0.0767401
SDC_is	P0A9C5	12925000000	14389000000	12974000000	1.34293e+10	6.78882e+08	0.0505521
SDC_is	P0A9C9	1085700000	1007300000	1061100000	1.05137e+09	3.27383e+07	0.0311388
SDC_is	P0A9D2	2205600000	2524000000	2294700000	2.34143e+09	1.34121e+08	0.0572816
SDC_is	P0A9D4	787730000	784520000	741270000	7.71173e+08	2.11854e+07	0.0274717
SDC_is	P0A9D8	10416000000	9284500000	9194800000	9.63177e+09	5.55745e+08	0.0576991
SDC_is	P0A9E5	436430000	352840000	394380000	394550000	3.41257e+07	0.0864927
SDC_is	P0A9F3	499070000	467880000	490350000	4.85767e+08	1.31392e+07	0.0270484
SDC_is	P0A9G6	160930000000	163620000000	154160000000	159570000000	3.97996e+09	0.0249418
SDC_is	P0A9G8	401430000	442060000	434200000	4.25897e+08	1.75956e+07	0.0413143
SDC_is	P0A9H1	898130000	781120000	820560000	833270000	4.86072e+07	0.0583331
SDC_is	P0A9H3	4415300000	4546200000	4455200000	4.47223e+09	5.47802e+07	0.012249
SDC_is	P0A9H7	433420000	269910000	378070000	3.60467e+08	6.79033e+07	0.188376
SDC_is	P0A9I3	212820000	250050000	293630000	2.52167e+08	3.30245e+07	0.130963
SDC_is	P0A9J0	891330000	727050000	785240000	8.01207e+08	6.80107e+07	0.0848853
SDC_is	P0A9J6	234070000	192300000	214500000	2.13623e+08	1.70638e+07	0.079878
SDC_is	P0A9J8	176840000	175050000	204920000	1.85603e+08	1.36785e+07	0.0736974
SDC_is	P0A9K3	3958400000	3515800000	3266700000	3580300000	2.86045e+08	0.0798941
SDC_is	P0A9K7	233090000	248540000	220420000	2.34017e+08	1.14986e+07	0.0491359
SDC_is	P0A9K9	8524200000	7984100000	6435000000	7.64777e+09	8.85449e+08	0.115779
SDC_is	P0A9L3	891550000	889510000	741140000	8.40733e+08	7.0428e+07	0.0837698
SDC_is	P0A9L5	364530000	422670000	385330000	3.90843e+08	2.40536e+07	0.0615428
SDC_is	P0A9L8	412740000	441970000	544020000	4.66243e+08	5.62761e+07	0.120701
SDC_is	P0A9M0	6976000000	6817900000	7115200000	6969700000	1.21454e+08	0.017426
SDC_is	P0A9M2	2110400000	2043800000	2170600000	2.10827e+09	5.17879e+07	0.0245642
SDC_is	P0A9M5	1546500000	1582300000	1374600000	1.50113e+09	9.06584e+07	0.0603933
SDC_is	P0A9M8	19285000000	20781000000	21320000000	20462000000	8.60863e+08	0.0420713
SDC_is	P0A9N4	1512400000	1747400000	1515300000	1591700000	1.10103e+08	0.0691731
SDC_is	P0A9P0	28926000000	28111000000	29336000000	28791000000	5.09133e+08	0.0176838
SDC_is	P0A9P4	2468800000	2820700000	2859100000	2716200000	1.75639e+08	0.0646636
SDC_is	P0A9P6	280220000	229720000	289090000	2.66343e+08	2.61486e+07	0.0981761
SDC_is	P0A9Q1	11510000000	11452000000	10186000000	1.10493e+10	6.10928e+08	0.0552909
SDC_is	P0A9Q5	3777200000	3723600000	3880300000	3793700000	6.50277e+07	0.017141
SDC_is	P0A9Q7	75748000000	73141000000	74298000000	7.43957e+10	1.06654e+09	0.0143361
SDC_is	P0A9Q9	5608400000	6247000000	6540000000	6131800000	3.8895e+08	0.0634316
SDC_is	P0A9R7	925370000	774320000	839290000	8.46327e+08	6.18663e+07	0.0730998
SDC_is	P0A9S1	662520000	708120000	620220000	663620000	3.58935e+07	0.0540874
SDC_is	P0A9S3	7760700000	7381500000	7531000000	7.55773e+09	1.55958e+08	0.0206355
SDC_is	P0A9S5	642030000	725000000	715250000	6.94093e+08	3.70289e+07	0.0533486
SDC_is	P0A9T0	7705400000	7112300000	8122700000	7646800000	4.1457e+08	0.0542148
SDC_is	P0A9T4	1454000000	1531300000	1413600000	1466300000	4.88316e+07	0.0333026
SDC_is	P0A9U3	959040000	907430000	894600000	9.20357e+08	2.78502e+07	0.0302603
SDC_is	P0A9V1	1363200000	1208500000	1372400000	1314700000	7.51886e+07	0.0571907
SDC_is	P0A9W3	9227600000	8996200000	9578600000	9.26747e+09	2.39429e+08	0.0258354
SDC_is	P0A9W9	755660000	717520000	795070000	7.56083e+08	3.16611e+07	0.0418751
SDC_is	P0A9X4	6902000000	7073400000	6494600000	6.82333e+09	2.42753e+08	0.0355769
SDC_is	P0A9Y6	3759900000	3331300000	3142000000	3.41107e+09	2.58486e+08	0.0757785
SDC_is	P0A9Z1	817380000	847710000	939380000	8.68157e+08	5.18623e+07	0.0597384
SDC_is	P0AA04	12336000000	9940900000	9684100000	1.06537e+10	1.1942e+09	0.112093
SDC_is	P0AA10	22852000000	21046000000	20802000000	2.15667e+10	9.1431e+08	0.0423946
SDC_is	P0AA16	3435900000	3411900000	3421500000	3423100000	9.86306e+06	0.00288132
SDC_is	P0AA25	11485000000	12480000000	12473000000	12146000000	4.67406e+08	0.0384823
SDC_is	P0AA39	378270000	312420000	319650000	336780000	2.9486e+07	0.0875526
SDC_is	P0AA43	1226400000	1082300000	1211300000	1.17333e+09	6.46648e+07	0.055112
SDC_is	P0AA53	397040000	318380000	376550000	363990000	3.33183e+07	0.0915363
SDC_is	P0AA57	350620000	264960000	329290000	3.14957e+08	3.64096e+07	0.115602
SDC_is	P0AA78	312080000	180840000	335530000	276150000	6.80709e+07	0.2465
SDC_is	P0AA91	485050000	497790000	517760000	500200000	1.34621e+07	0.0269134
SDC_is	P0AAA1	647890000	510880000	381130000	513300000	1.08918e+08	0.212191
SDC_is	P0AAB4	286890000	257060000	210240000	2.51397e+08	3.15474e+07	0.125489
SDC_is	P0AAB6	4153200000	3843400000	3974900000	3990500000	1.26955e+08	0.0318144
SDC_is	P0AAB8	1455300000	1400300000	1004000000	1.28653e+09	2.01039e+08	0.156264
SDC_is	P0AAC0	4977800000	5110800000	5122700000	5.07043e+09	6.56816e+07	0.0129538
SDC_is	P0AAF6	957030000	800520000	965270000	9.07607e+08	7.57964e+07	0.0835124
SDC_is	P0AAG0	171750000	194000000	190950000	1.85567e+08	9.84889e+06	0.0530747
SDC_is	P0AAG8	369240000	384500000	336760000	363500000	1.99079e+07	0.0547673
SDC_is	P0AAH0	173250000	223260000	212080000	2.02863e+08	2.14314e+07	0.105645
SDC_is	P0AAI3	7033700000	6884000000	7124000000	7013900000	9.89748e+07	0.0141112
SDC_is	P0AAI5	3296100000	3448000000	3222300000	3.32213e+09	9.39625e+07	0.0282838
SDC_is	P0AAI9	2587200000	2110200000	2182400000	2.29327e+09	2.09922e+08	0.0915384
SDC_is	P0AAJ1	181930000	174070000	178880000	1.78293e+08	3.23554e+06	0.0181473
SDC_is	P0AAJ5	274010000	252460000	220070000	2.48847e+08	2.21686e+07	0.0890855
SDC_is	P0AAJ8	318610000	238750000	267510000	2.74957e+08	3.30252e+07	0.120111
SDC_is	P0AAN3	696110000	629610000	587990000	6.37903e+08	4.45277e+07	0.0698031
SDC_is	P0AAR3	759400000	691450000	667990000	706280000	3.87633e+07	0.0548838
SDC_is	P0AAS0	558210000	597400000	595960000	5.83857e+08	1.81445e+07	0.0310769
SDC_is	P0AAS7	413110000	533110000	414480000	4.53567e+08	5.62484e+07	0.124014
SDC_is	P0AAT9	1053500000	933020000	1011200000	999240000	4.99075e+07	0.0499455
SDC_is	P0AAW1	101690000	100190000	94311000	9.87303e+07	3.18438e+06	0.0322533
SDC_is	P0AAX8	1822900000	2214600000	1913900000	1983800000	1.67375e+08	0.084371
SDC_is	P0AAZ4	259320000	271980000	273220000	2.68173e+08	6.28069e+06	0.0234202
SDC_is	P0AB03	173120000	202440000	187520000	1.87693e+08	1.19705e+07	0.0637767
SDC_is	P0AB14	6914900000	6409900000	6262200000	6529000000	2.79455e+08	0.0428022
SDC_is	P0AB38	1262700000	1397000000	1371800000	1.34383e+09	5.82851e+07	0.0433722
SDC_is	P0AB43	401250000	269040000	363680000	3.44657e+08	5.56255e+07	0.161394
SDC_is	P0AB55	1686700000	1499400000	1486100000	1557400000	9.159e+07	0.0588095
SDC_is	P0AB61	1466000000	1195500000	1314500000	1.32533e+09	1.10697e+08	0.0835235
SDC_is	P0AB65	401640000	357440000	392300000	3.83793e+08	1.90207e+07	0.0495598
SDC_is	P0AB67	1053500000	960970000	732490000	9.15653e+08	1.34912e+08	0.14734
SDC_is	P0AB71	23944000000	21873000000	18278000000	21365000000	2.34086e+09	0.109565
SDC_is	P0AB77	6314400000	5600600000	5977400000	5.96413e+09	2.91559e+08	0.0488853
SDC_is	P0AB80	695490000	713800000	679500000	6.96263e+08	1.40136e+07	0.0201269
SDC_is	P0AB89	9180700000	8400300000	8337300000	8.63943e+09	3.83597e+08	0.0444007
SDC_is	P0AB91	2778700000	2317600000	2667700000	2588000000	1.96498e+08	0.0759267
SDC_is	P0ABA0	5416700000	4877300000	4904800000	5.06627e+09	2.48048e+08	0.0489607
SDC_is	P0ABA4	3629400000	3226100000	2558600000	3.13803e+09	4.41565e+08	0.140714
SDC_is	P0ABA6	2894400000	2536100000	2915200000	2781900000	1.74014e+08	0.0625523
SDC_is	P0ABB0	32684000000	31366000000	32609000000	3.22197e+10	6.0441e+08	0.018759
SDC_is	P0ABB4	27135000000	27567000000	26476000000	2.70593e+10	4.48601e+08	0.0165784
SDC_is	P0ABB8	532770000	453770000	479870000	4.88803e+08	3.28644e+07	0.0672344
SDC_is	P0ABC3	3880900000	3500900000	3774700000	3.71883e+09	1.60085e+08	0.0430471
SDC_is	P0ABC7	3467300000	3246800000	3485200000	3.39977e+09	1.0841e+08	0.0318876
SDC_is	P0ABD3	15657000000	16041000000	14794000000	1.54973e+10	5.21455e+08	0.033648
SDC_is	P0ABD5	5027600000	5592300000	4985200000	5201700000	2.76738e+08	0.0532014
SDC_is	P0ABD8	1606200000	1049200000	1560700000	1.40537e+09	2.52532e+08	0.179691
SDC_is	P0ABE2	128820000	140000000	133070000	1.33963e+08	4.60772e+06	0.0343954
SDC_is	P0ABF1	294660000	226040000	274870000	265190000	2.88381e+07	0.108745
SDC_is	P0ABF6	1258700000	975960000	1038500000	1.09105e+09	1.21262e+08	0.111143
SDC_is	P0ABH0	454270000	503830000	293750000	4.17283e+08	8.96639e+07	0.214875
SDC_is	P0ABH7	16621000000	14318000000	15072000000	15337000000	9.58687e+08	0.0625081
SDC_is	P0ABH9	2669900000	2531700000	2783400000	2.66167e+09	1.02921e+08	0.0386678
SDC_is	P0ABI4	516740000	454640000	457920000	4.76433e+08	2.85326e+07	0.0598878
SDC_is	P0ABI8	1501300000	1153500000	1180000000	1.27827e+09	1.58079e+08	0.123667
SDC_is	P0ABJ1	3972800000	4206600000	3993200000	4.05753e+09	1.05735e+08	0.0260588
SDC_is	P0ABJ9	17178000000	17045000000	17457000000	1.72267e+10	1.71683e+08	0.00996609
SDC_is	P0ABK5	28945000000	27306000000	30405000000	2.88853e+10	1.26586e+09	0.0438238
SDC_is	P0ABP8	12062000000	12393000000	11805000000	1.20867e+10	2.40683e+08	0.0199131
SDC_is	P0ABQ0	526770000	639520000	591950000	586080000	4.62168e+07	0.0788574
SDC_is	P0ABQ2	1544700000	1980900000	1937200000	1.82093e+09	1.9614e+08	0.107714
SDC_is	P0ABQ4	430150000	610720000	509930000	5.16933e+08	7.38835e+07	0.142927
SDC_is	P0ABS1	2961900000	2680700000	3515600000	3.05273e+09	3.46845e+08	0.113618
SDC_is	P0ABT2	219760000000	236390000000	212320000000	2.22823e+11	1.00624e+10	0.0451589
SDC_is	P0ABU0	3463300000	3249100000	2331500000	3.01463e+09	4.909e+08	0.162839
SDC_is	P0ABU2	3484900000	3380900000	3256500000	3374100000	9.33678e+07	0.0276719
SDC_is	P0ABU5	1345600000	1109100000	1069300000	1.17467e+09	1.21955e+08	0.103821
SDC_is	P0ABU9	497100000	421670000	465050000	4.61273e+08	3.09097e+07	0.0670096
SDC_is	P0ABZ6	3863900000	3488000000	3659200000	3.67037e+09	1.53664e+08	0.041866
SDC_is	P0AC02	2847200000	2837900000	2581200000	2.75543e+09	1.2326e+08	0.0447335
SDC_is	P0AC13	756820000	693710000	778330000	7.42953e+08	3.59105e+07	0.0483348
SDC_is	P0AC19	402300000	398670000	418490000	4.06487e+08	8.61604e+06	0.0211964
SDC_is	P0AC23	257790000	288710000	324410000	2.90303e+08	2.72208e+07	0.0937668
SDC_is	P0AC30	435010000	337800000	441300000	4.04703e+08	4.73774e+07	0.117067
SDC_is	P0AC33	4814800000	4961900000	5084400000	4953700000	1.10216e+08	0.0222493
SDC_is	P0AC38	11371000000	11851000000	9975100000	11065700000	7.95678e+08	0.0719049
SDC_is	P0AC41	7873400000	7022500000	7646000000	7.51397e+09	3.59706e+08	0.0478716
SDC_is	P0AC47	2850100000	2204500000	1897000000	2317200000	3.97178e+08	0.171404
SDC_is	P0AC53	4551300000	4305100000	4364400000	4.40693e+09	1.04914e+08	0.0238066
SDC_is	P0AC55	192260000	202420000	221400000	205360000	1.20766e+07	0.0588071
SDC_is	P0AC59	12787000000	11462000000	12677000000	1.23087e+10	6.00366e+08	0.0487758
SDC_is	P0AC62	3493400000	3005900000	3168200000	3222500000	2.02691e+08	0.0628987
SDC_is	P0AC69	2938600000	2923500000	2814400000	2.89217e+09	5.53338e+07	0.0191323
SDC_is	P0AC84	376920000	308150000	319310000	3.34793e+08	3.01345e+07	0.0900091
SDC_is	P0AC86	1833000000	1778900000	1719200000	1.77703e+09	4.64774e+07	0.0261545
SDC_is	P0ACA1	528440000	482300000	486550000	4.99097e+08	2.08213e+07	0.0417179
SDC_is	P0ACA3	7758600000	7214800000	7268000000	7413800000	2.44776e+08	0.0330162
SDC_is	P0ACA7	2415600000	2410400000	2493900000	2.43997e+09	3.81957e+07	0.0156542
SDC_is	P0ACB0	621750000	586320000	606720000	604930000	1.45195e+07	0.024002
SDC_is	P0ACB2	1227200000	1523800000	1392800000	1.38127e+09	1.21361e+08	0.0878619
SDC_is	P0ACB4	338810000	357850000	371370000	356010000	1.33561e+07	0.037516
SDC_is	P0ACB7	1208300000	1120900000	1246900000	1.19203e+09	5.27096e+07	0.0442182
SDC_is	P0ACC7	2316200000	2190600000	2249900000	2.25223e+09	5.13025e+07	0.0227785
SDC_is	P0ACD4	859010000	812650000	855890000	8.42517e+08	2.11573e+07	0.025112
SDC_is	P0ACD8	20655000000	20229000000	19338000000	20074000000	5.4872e+08	0.0273349
SDC_is	P0ACE0	1632400000	1742500000	1592200000	1655700000	6.35331e+07	0.0383724
SDC_is	P0ACF0	10247000000	10902000000	11229000000	1.07927e+10	4.08286e+08	0.03783
SDC_is	P0ACF4	7486300000	9270900000	7351500000	8.03623e+09	8.74774e+08	0.108854
SDC_is	P0ACF8	16012000000	17048000000	17159000000	1.67397e+10	5.1653e+08	0.0308566
SDC_is	P0ACG1	788440000	757620000	815100000	7.87053e+08	2.34866e+07	0.0298412
SDC_is	P0ACI0	1257700000	1182900000	1148400000	1.19633e+09	4.56214e+07	0.0381343
SDC_is	P0ACJ0	2088600000	1834700000	1858500000	1.92727e+09	1.14493e+08	0.0594069
SDC_is	P0ACJ8	8429600000	6766100000	7089300000	7.42833e+09	7.20192e+08	0.0969521
SDC_is	P0ACL0	534190000	438980000	409810000	4.60993e+08	5.31102e+07	0.115208
SDC_is	P0ACL2	528870000	457860000	531360000	506030000	3.40765e+07	0.0673409
SDC_is	P0ACL9	233670000	221890000	193350000	2.16303e+08	1.6928e+07	0.0782603
SDC_is	P0ACN4	505570000	522700000	500510000	5.09593e+08	9.49524e+06	0.018633
SDC_is	P0ACP1	1082600000	984530000	998130000	1.02175e+09	4.33819e+07	0.0424582
SDC_is	P0ACP5	193940000	169630000	170490000	178020000	1.12626e+07	0.063266
SDC_is	P0ACP7	2201000000	2083900000	2281000000	2.18863e+09	8.09395e+07	0.0369818
SDC_is	P0ACQ4	463080000	441580000	415370000	440010000	1.95091e+07	0.0443379
SDC_is	P0ACR4	159640000	120360000	111920000	130640000	2.07936e+07	0.159167
SDC_is	P0ACR9	880800000	728360000	743790000	7.84317e+08	6.85142e+07	0.0873553
SDC_is	P0ACU5	252430000	225520000	242680000	240210000	1.11239e+07	0.0463092
SDC_is	P0ACU7	732240000	710850000	693310000	7.12133e+08	1.5919e+07	0.0223539
SDC_is	P0ACV4	179770000	155530000	213070000	182790000	2.35875e+07	0.129041
SDC_is	P0ACW6	1907000000	1706100000	2075500000	1896200000	1.51e+08	0.079633
SDC_is	P0ACY1	2813700000	2701200000	2577700000	2.69753e+09	9.63815e+07	0.0357295
SDC_is	P0ACY3	7361300000	6658000000	7101300000	7040200000	2.90353e+08	0.0412422
SDC_is	P0ACZ4	914390000	827300000	922690000	8.88127e+08	4.31442e+07	0.0485789
SDC_is	P0AD01	168740000	159130000	133360000	1.53743e+08	1.49376e+07	0.0971594
SDC_is	P0AD12	1494400000	1682900000	1404800000	1.52737e+09	1.15902e+08	0.0758837
SDC_is	P0AD27	352180000	292580000	270030000	304930000	3.46559e+07	0.113652
SDC_is	P0AD33	4162800000	3731100000	3484500000	3792800000	2.80331e+08	0.0739113
SDC_is	P0AD49	2022500000	2116100000	3567500000	2568700000	7.07291e+08	0.27535
SDC_is	P0AD57	623140000	541660000	783110000	6.49303e+08	1.00293e+08	0.154462
SDC_is	P0AD59	2845000000	3165200000	2055500000	2.68857e+09	4.66342e+08	0.173454
SDC_is	P0AD61	42458000000	42915000000	45025000000	43466000000	1.11806e+09	0.0257225
SDC_is	P0ADA1	222950000	253550000	202100000	226200000	2.11297e+07	0.0934117
SDC_is	P0ADA3	476020000	539740000	487870000	501210000	2.7671e+07	0.0552084
SDC_is	P0ADA5	1031100000	1018000000	991940000	1013680000	1.62762e+07	0.0160566
SDC_is	P0ADB1	17422000000	17334000000	20346000000	1.83673e+10	1.39959e+09	0.0761999
SDC_is	P0ADC1	620040000	600880000	583670000	601530000	1.48551e+07	0.0246955
SDC_is	P0ADC3	229070000	206380000	233980000	2.23143e+08	1.20218e+07	0.0538746
SDC_is	P0ADC6	242790000	239910000	305310000	262670000	3.01739e+07	0.114874
SDC_is	P0ADE6	37549000000	34813000000	35816000000	3.60593e+10	1.13014e+09	0.0313412
SDC_is	P0ADE8	2684300000	2323500000	2386600000	2464800000	1.57333e+08	0.063832
SDC_is	P0ADG4	1900600000	1661400000	1787800000	1.78327e+09	9.77056e+07	0.0547902
SDC_is	P0ADG7	13476000000	12305000000	13147000000	12976000000	4.93113e+08	0.0380019
SDC_is	P0ADI7	497200000	508510000	621970000	542560000	5.63409e+07	0.103843
SDC_is	P0ADK8	417720000	470240000	458390000	4.48783e+08	2.24915e+07	0.0501167
SDC_is	P0ADN2	3508900000	3395200000	3493600000	3465900000	5.03811e+07	0.0145362
SDC_is	P0ADP0	321920000	347340000	310350000	3.26537e+08	1.54499e+07	0.0473145
SDC_is	P0ADP2	123900000	101990000	106820000	1.10903e+08	9.39919e+06	0.0847512
SDC_is	P0ADP9	1118900000	1350200000	1198300000	1.22247e+09	9.59616e+07	0.0784983
SDC_is	P0ADQ2	367400000	344930000	369350000	360560000	1.10807e+07	0.030732
SDC_is	P0ADR6	210030000	183990000	204940000	1.99653e+08	1.12689e+07	0.0564423
SDC_is	P0ADR8	2639200000	2492600000	2487300000	2539700000	7.03904e+07	0.027716
SDC_is	P0ADS6	5430000000	5246800000	5333700000	5.33683e+09	7.48239e+07	0.0140203
SDC_is	P0ADS9	2353000000	2854400000	2685200000	2.63087e+09	2.0827e+08	0.079164
SDC_is	P0ADT2	175430000	191540000	183010000	1.83327e+08	6.58069e+06	0.035896
SDC_is	P0ADT8	965960000	849490000	866910000	894120000	5.12939e+07	0.0573681
SDC_is	P0ADU5	23378000000	21137000000	21489000000	2.20013e+10	9.84e+08	0.0447246
SDC_is	P0ADV1	160380000	153220000	140660000	151420000	8.15065e+06	0.0538281
SDC_is	P0ADV5	810100000	747710000	746710000	7.68173e+08	2.96494e+07	0.0385973
SDC_is	P0ADV7	3146300000	3069100000	3122100000	3112500000	3.22395e+07	0.0103581
SDC_is	P0ADW3	3698600000	3850200000	3677700000	3.74217e+09	7.68661e+07	0.0205405
SDC_is	P0ADX7	1143500000	987630000	1094300000	1.07514e+09	6.50594e+07	0.0605123
SDC_is	P0ADY1	4934300000	4480300000	4437100000	4.61723e+09	2.24893e+08	0.0487072
SDC_is	P0ADY3	5719700000	6866900000	6908500000	6.49837e+09	5.50862e+08	0.0847694
SDC_is	P0ADY7	994200000	1141500000	1091600000	1.07577e+09	6.11683e+07	0.0568602
SDC_is	P0ADZ0	1259800000	1813500000	1624700000	1566000000	2.29826e+08	0.14676
SDC_is	P0ADZ4	10559000000	9354700000	9839300000	9.91767e+09	4.94766e+08	0.0498874
SDC_is	P0ADZ7	2481000000	1929000000	1403700000	1937900000	4.39851e+08	0.226973
SDC_is	P0AE01	1044200000	963520000	910230000	972650000	5.50727e+07	0.0566213
SDC_is	P0AE08	86278000000	80709000000	78901000000	8.19627e+10	3.1394e+09	0.0383029
SDC_is	P0AE12	1037600000	1011600000	954380000	1.00119e+09	3.47622e+07	0.0347208
SDC_is	P0AE18	3721000000	4055600000	3651100000	3.80923e+09	1.76529e+08	0.0463425
SDC_is	P0AE22	604100000	560630000	520700000	561810000	3.40581e+07	0.0606221
SDC_is	P0AE52	3601200000	3210700000	2693300000	3168400000	3.71854e+08	0.117363
SDC_is	P0AE67	530110000	518910000	539600000	529540000	8.45627e+06	0.0159691
SDC_is	P0AE78	1192100000	1127900000	1030700000	1116900000	6.63488e+07	0.0594044
SDC_is	P0AE82	532000000	512250000	486040000	5.10097e+08	1.88248e+07	0.0369043
SDC_is	P0AE88	3152500000	2808200000	3012200000	2.99097e+09	1.4136e+08	0.0472621
SDC_is	P0AE91	295600000	220790000	229380000	248590000	3.34256e+07	0.134461
SDC_is	P0AEA8	117120000	132570000	134990000	1.28227e+08	7.9155e+06	0.0617305
SDC_is	P0AEB2	4948400000	4076300000	4136600000	4387100000	3.97662e+08	0.0906434
SDC_is	P0AEC3	797710000	736440000	745880000	760010000	2.69351e+07	0.0354404
SDC_is	P0AED0	18196000000	19526000000	17133000000	18285000000	9.78963e+08	0.0535391
SDC_is	P0AED5	164900000	116740000	153700000	1.45113e+08	2.05774e+07	0.141802
SDC_is	P0AEE1	674560000	655120000	557390000	6.29023e+08	5.12704e+07	0.0815079
SDC_is	P0AEE5	10461000000	9416400000	10887000000	10254800000	6.17821e+08	0.060247
SDC_is	P0AEG6	1035600000	1009200000	1187000000	1.07727e+09	7.83381e+07	0.0727193
SDC_is	P0AEH1	226130000	207680000	238940000	224250000	1.28309e+07	0.0572169
SDC_is	P0AEH5	14228000000	18997000000	19323000000	17516000000	2.32877e+09	0.132951
SDC_is	P0AEI1	2977800000	3049900000	3119000000	3048900000	5.7649e+07	0.0189081
SDC_is	P0AEI4	727630000	792450000	631540000	7.17207e+08	6.61034e+07	0.0921679
SDC_is	P0AEK2	9262900000	7836800000	8620400000	8.57337e+09	5.83152e+08	0.068019
SDC_is	P0AEK4	19376000000	19637000000	19118000000	19377000000	2.11882e+08	0.0109347
SDC_is	P0AEM9	4906200000	4860100000	4432500000	4.73293e+09	2.1327e+08	0.045061
SDC_is	P0AEN1	471360000	453010000	463650000	4.62673e+08	7.52312e+06	0.0162601
SDC_is	P0AEP3	4060900000	4868200000	4484700000	4.47127e+09	3.29716e+08	0.073741
SDC_is	P0AEP9	216230000	127800000	188500000	177510000	3.69283e+07	0.208035
SDC_is	P0AEQ3	11112000000	10668000000	10505000000	1.07617e+10	2.56505e+08	0.0238351
SDC_is	P0AES0	2291600000	2420100000	2241500000	2.31773e+09	7.52184e+07	0.0324534
SDC_is	P0AES2	918600000	787530000	839810000	8.48647e+08	5.38727e+07	0.0634807
SDC_is	P0AES4	7110600000	6759100000	6692900000	6854200000	1.83305e+08	0.0267435
SDC_is	P0AES6	5706200000	5767700000	5538000000	5.67063e+09	9.70885e+07	0.0171213
SDC_is	P0AET8	3430300000	3079200000	3195300000	3.23493e+09	1.4605e+08	0.0451478
SDC_is	P0AEU0	1332300000	1362400000	1342600000	1.34577e+09	1.24906e+07	0.00928141
SDC_is	P0AEU7	8028500000	8109100000	8706100000	8.28123e+09	3.02223e+08	0.0364949
SDC_is	P0AEW6	375270000	445970000	456240000	4.25827e+08	3.5994e+07	0.0845273
SDC_is	P0AEW9	1430200000	1562500000	1300500000	1.43107e+09	1.06963e+08	0.0747434
SDC_is	P0AEX9	2307300000	2172100000	2037900000	2.17243e+09	1.09982e+08	0.0506263
SDC_is	P0AEY5	700150000	527950000	638360000	6.22153e+08	7.12283e+07	0.114487
SDC_is	P0AEZ3	4066900000	3908000000	4033600000	4.00283e+09	6.84215e+07	0.0170933
SDC_is	P0AEZ9	4941700000	4949500000	4725700000	4872300000	1.03711e+08	0.0212858
SDC_is	P0AF03	724370000	799050000	687630000	7.37017e+08	4.63577e+07	0.0628992
SDC_is	P0AF08	2022200000	2138900000	2175500000	2112200000	6.53702e+07	0.0309489
SDC_is	P0AF12	1803200000	1959800000	1762500000	1.84183e+09	8.50538e+07	0.0461789
SDC_is	P0AF18	553040000	590110000	385450000	5.09533e+08	8.90358e+07	0.17474
SDC_is	P0AF20	692080000	690970000	627080000	6.70043e+08	3.0383e+07	0.0453449
SDC_is	P0AF24	671530000	625990000	663130000	653550000	1.97873e+07	0.0302766
SDC_is	P0AF28	2165100000	2379200000	1965500000	2.16993e+09	1.68927e+08	0.0778489
SDC_is	P0AF48	477270000	535980000	521190000	511480000	2.49323e+07	0.0487454
SDC_is	P0AF50	2007300000	2151800000	1433900000	1.86433e+09	3.10027e+08	0.166294
SDC_is	P0AF93	11274000000	13054000000	11911000000	1.20797e+10	7.36404e+08	0.0609623
SDC_is	P0AFA2	153660000	146870000	138970000	146500000	6.00287e+06	0.0409752
SDC_is	P0AFB8	372610000	371840000	392470000	3.78973e+08	9.54876e+06	0.0251964
SDC_is	P0AFC3	444350000	461720000	397010000	434360000	2.73459e+07	0.0629567
SDC_is	P0AFC7	1821500000	1800000000	1899700000	1840400000	4.28402e+07	0.0232777
SDC_is	P0AFD1	487540000	534390000	549690000	5.23873e+08	2.64399e+07	0.0504701
SDC_is	P0AFD6	495240000	556770000	488130000	513380000	3.08184e+07	0.0600303
SDC_is	P0AFF6	8157900000	7965800000	8361800000	8.16183e+09	1.6169e+08	0.0198105
SDC_is	P0AFG0	5176500000	5241400000	5774500000	5.39747e+09	2.67916e+08	0.0496374
SDC_is	P0AFG3	16149000000	16659000000	16333000000	1.63803e+10	2.1088e+08	0.012874
SDC_is	P0AFG6	18628000000	17138000000	16965000000	17577000000	7.46518e+08	0.0424713
SDC_is	P0AFG8	65677000000	64115000000	67098000000	65630000000	1.21826e+09	0.0185625
SDC_is	P0AFH8	30301000000	31033000000	32996000000	3.14433e+10	1.13784e+09	0.0361872
SDC_is	P0AFI0	444270000	491910000	469440000	468540000	1.94594e+07	0.0415319
SDC_is	P0AFI2	1138100000	1019700000	1048500000	1.06877e+09	5.04162e+07	0.0471723
SDC_is	P0AFI7	1700600000	1776800000	1744500000	1.74063e+09	3.12284e+07	0.0179408
SDC_is	P0AFJ7	423970000	310140000	335090000	356400000	4.88529e+07	0.137073
SDC_is	P0AFK0	2863800000	2607000000	2874200000	2.78167e+09	1.23581e+08	0.0444269
SDC_is	P0AFK9	3018900000	2879400000	2911700000	2.93667e+09	5.96242e+07	0.0203034
SDC_is	P0AFL3	1850000000	1926900000	1593600000	1.79017e+09	1.42495e+08	0.0795987
SDC_is	P0AFL6	701350000	697940000	673410000	690900000	1.24454e+07	0.0180133
SDC_is	P0AFM2	678700000	555630000	636470000	623600000	5.10606e+07	0.0818804
SDC_is	P0AFM6	2049500000	2423800000	2022600000	2165300000	1.83117e+08	0.0845687
SDC_is	P0AFP4	156710000	142250000	164300000	154420000	9.14635e+06	0.0592304
SDC_is	P0AFP6	2981700000	2842800000	2742600000	2855700000	9.80374e+07	0.0343304
SDC_is	P0AFR4	2110900000	2366800000	2223400000	2233700000	1.04724e+08	0.0468838
SDC_is	P0AFU8	2179600000	2358000000	2197200000	2.24493e+09	8.02724e+07	0.0357572
SDC_is	P0AFX0	276440000	346780000	313840000	3.12353e+08	2.87354e+07	0.0919965
SDC_is	P0AFX4	204570000	347500000	339950000	297340000	6.56707e+07	0.220861
SDC_is	P0AFX9	746330000	747590000	838830000	7.77583e+08	4.3311e+07	0.0556995
SDC_is	P0AFY8	1146000000	1082300000	1145700000	1.12467e+09	2.9958e+07	0.0266372
SDC_is	P0AG00	869720000	803140000	749190000	807350000	4.92961e+07	0.0610592
SDC_is	P0AG07	1067300000	985300000	929010000	993870000	5.6781e+07	0.0571312
SDC_is	P0AG14	1273200000	1047700000	1028700000	1.11653e+09	1.11051e+08	0.0994608
SDC_is	P0AG16	1661800000	1900600000	1783700000	1.78203e+09	9.74968e+07	0.054711
SDC_is	P0AG18	1938400000	1695700000	1713900000	1.78267e+09	1.1037e+08	0.0619131
SDC_is	P0AG20	1464100000	1343900000	1366500000	1391500000	5.21585e+07	0.0374836
SDC_is	P0AG24	325440000	243610000	256770000	2.75273e+08	3.58777e+07	0.130335
SDC_is	P0AG27	2157000000	1995600000	2343200000	2.16527e+09	1.42027e+08	0.0655935
SDC_is	P0AG30	11829000000	10762000000	11511000000	1.13673e+10	4.4729e+08	0.0393487
SDC_is	P0AG40	387050000	421110000	433820000	4.13993e+08	1.97458e+07	0.0476959
SDC_is	P0AG44	4304900000	4748900000	4237300000	4.43037e+09	2.26922e+08	0.0512196
SDC_is	P0AG48	6876500000	7888900000	8027100000	7597500000	5.12936e+08	0.0675138
SDC_is	P0AG51	18938000000	18271000000	18544000000	1.85843e+10	2.73791e+08	0.0147324
SDC_is	P0AG55	36635000000	31947000000	35318000000	3.46333e+10	1.97415e+09	0.0570015
SDC_is	P0AG59	3597800000	3940900000	3720100000	3.75293e+09	1.41981e+08	0.037832
SDC_is	P0AG63	10627000000	8684500000	8799800000	9.37043e+09	8.89773e+08	0.0949553
SDC_is	P0AG67	54578000000	50319000000	54067000000	52988000000	1.89876e+09	0.0358338
SDC_is	P0AG80	746320000	655040000	620790000	674050000	5.2981e+07	0.078601
SDC_is	P0AG82	1290700000	1109100000	1437700000	1.27917e+09	1.34398e+08	0.105067
SDC_is	P0AG84	2890800000	2319200000	2610300000	2.60677e+09	2.33368e+08	0.089524
SDC_is	P0AG86	3259900000	2640100000	2890500000	2.93017e+09	2.54582e+08	0.0868832
SDC_is	P0AG90	2900300000	2542800000	2611400000	2.68483e+09	1.54911e+08	0.0576984
SDC_is	P0AG93	511520000	562140000	487900000	520520000	3.09693e+07	0.0594968
SDC_is	P0AG99	310780000	327720000	327070000	3.21857e+08	7.83688e+06	0.024349
SDC_is	P0AGC3	1463200000	1288000000	1417100000	1.38943e+09	7.41523e+07	0.0533687
SDC_is	P0AGD3	19990000000	25668000000	20095000000	2.19177e+10	2.65223e+09	0.121009
SDC_is	P0AGD7	1337200000	1102600000	1404500000	1.28143e+09	1.29405e+08	0.100984
SDC_is	P0AGE0	2335000000	1948300000	1988000000	2.09043e+09	1.73693e+08	0.0830893
SDC_is	P0AGE6	1234300000	1483900000	1358100000	1.35877e+09	1.019e+08	0.0749944
SDC_is	P0AGE9	9652400000	9163700000	9681800000	9499300000	2.37608e+08	0.0250133
SDC_is	P0AGG2	293770000	279590000	338110000	3.03823e+08	2.49259e+07	0.0820407
SDC_is	P0AGG8	767450000	904760000	886720000	8.52977e+08	6.09233e+07	0.0714243
SDC_is	P0AGI8	386450000	441550000	360810000	396270000	3.36854e+07	0.0850062
SDC_is	P0AGJ5	1696700000	1502800000	1550800000	1.58343e+09	8.2454e+07	0.0520729
SDC_is	P0AGJ9	4346700000	4293700000	4520200000	4.38687e+09	9.67319e+07	0.0220503
SDC_is	P0AGK4	886470000	732800000	841650000	8.20307e+08	6.45253e+07	0.07866
SDC_is	P0AGL7	238130000	257650000	269300000	2.55027e+08	1.28596e+07	0.0504245
SDC_is	P0C018	12082000000	9733000000	10463000000	1.07593e+10	9.81601e+08	0.0912325
SDC_is	P0C0L2	9320200000	7741500000	7633400000	8231700000	7.7095e+08	0.0936562
SDC_is	P0C0L7	744320000	776740000	667860000	729640000	4.5646e+07	0.0625597
SDC_is	P0C0R7	184900000	165530000	183360000	177930000	8.79064e+06	0.049405
SDC_is	P0C0S1	2115700000	2152500000	1938400000	2.06887e+09	9.34692e+07	0.0451789
SDC_is	P0C0V0	8009600000	6663000000	7052100000	7.24157e+09	5.65836e+08	0.0781373
SDC_is	P0C2B2	1956600000	1916300000	2071600000	1981500000	6.58004e+07	0.0332073
SDC_is	P0C8J6	36858000000	34696000000	43485000000	3.83463e+10	3.73925e+09	0.0975126
SDC_is	P0CB39	468530000	586700000	313770000	4.56333e+08	1.11756e+08	0.244901
SDC_is	P0DMC7	1698200000	1557200000	1608300000	1.62123e+09	5.8285e+07	0.035951
SDC_is	P0DP44	5551000000	6273100000	5281300000	5701800000	4.18706e+08	0.073434
SDC_is	P0DTT0	11915000000	10348000000	10406000000	1.08897e+10	7.25407e+08	0.0666142
SDC_is	P10100	425810000	423560000	446000000	431790000	1.00899e+07	0.0233676
SDC_is	P10121	2147200000	2234900000	2170800000	2184300000	3.70541e+07	0.0169638
SDC_is	P10346	1068500000	920260000	933280000	9.74013e+08	6.70233e+07	0.0688114
SDC_is	P10384	325420000	253720000	260260000	279800000	3.23685e+07	0.115684
SDC_is	P10408	5801500000	5566200000	5769800000	5712500000	1.04256e+08	0.0182505
SDC_is	P10441	181430000	215890000	178340000	1.91887e+08	1.70197e+07	0.0886968
SDC_is	P10443	66052000	88308000	80203000	7.81877e+07	9.19705e+06	0.117628
SDC_is	P10908	392460000	363200000	394970000	3.83543e+08	1.44214e+07	0.0376003
SDC_is	P11071	1653300000	1488700000	1090400000	1410800000	2.36313e+08	0.167502
SDC_is	P11221	36195000000	39170000000	31152000000	3.55057e+10	3.30943e+09	0.0932084
SDC_is	P11349	5058400000	5365800000	4891300000	5.10517e+09	1.96516e+08	0.0384936
SDC_is	P11436	770230000	1065400000	817410000	8.84347e+08	1.29465e+08	0.146396
SDC_is	P11447	624240000	564310000	545540000	578030000	3.35619e+07	0.0580626
SDC_is	P11557	948280000	848430000	963050000	919920000	5.09094e+07	0.0553411
SDC_is	P11875	3084400000	2968100000	2825800000	2.95943e+09	1.05751e+08	0.0357334
SDC_is	P11880	556540000	471580000	447740000	4.91953e+08	4.66952e+07	0.094918
SDC_is	P12008	464560000	424330000	392090000	4.26993e+08	2.96456e+07	0.0694288
SDC_is	P12281	880590000	993000000	923050000	9.32213e+08	4.63464e+07	0.0497165
SDC_is	P12295	224470000	296260000	283450000	268060000	3.12633e+07	0.116628
SDC_is	P12758	11257000000	10241000000	9344700000	10280900000	7.81203e+08	0.0759858
SDC_is	P12994	894350000	825760000	611260000	7.77123e+08	1.2058e+08	0.155161
SDC_is	P13009	1070900000	966520000	1057700000	1.03171e+09	4.64079e+07	0.0449817
SDC_is	P13024	696550000	660810000	653800000	6.70387e+08	1.87203e+07	0.0279246
SDC_is	P13029	19803000000	18121000000	17363000000	18429000000	1.01966e+09	0.0553289
SDC_is	P13035	3442400000	2787300000	3099300000	3.10967e+09	2.67544e+08	0.0860362
SDC_is	P13036	749660000	687050000	731880000	7.22863e+08	2.63436e+07	0.0364434
SDC_is	P13445	626260000	606880000	623870000	6.19003e+08	8.62784e+06	0.0139383
SDC_is	P13458	66318000	46512000	55847000	5.62257e+07	8.0902e+06	0.143888
SDC_is	P13482	1679900000	1699400000	1791500000	1723600000	4.86681e+07	0.0282363
SDC_is	P13794	292120000000	339400000000	263380000000	298300000000	3.13412e+10	0.105066
SDC_is	P13857	178930000	144110000	174160000	1.65733e+08	1.54135e+07	0.0930019
SDC_is	P13981	112870000000	120440000000	96702000000	110004000000	9.90063e+09	0.0900024
SDC_is	P13982	27991000000	33342000000	30113000000	30482000000	2.20006e+09	0.0721758
SDC_is	P14081	668980000	633470000	604130000	6.35527e+08	2.65148e+07	0.041721
SDC_is	P14165	17305000000	16157000000	17850000000	17104000000	7.05626e+08	0.0412551
SDC_is	P14175	206150000	178600000	219550000	2.01433e+08	1.70472e+07	0.0846295
SDC_is	P14407	1952800000	1843100000	1895700000	1897200000	4.47974e+07	0.0236124
SDC_is	P14532	3483100000	3003700000	3445000000	3310600000	2.17568e+08	0.0657185
SDC_is	P14756	2768300000	3175100000	2971700000	2971700000	1.66075e+08	0.0558857
SDC_is	P14789	678670000	665550000	760590000	7.01603e+08	4.20524e+07	0.0599375
SDC_is	P14900	971900000	875590000	914380000	9.20623e+08	3.95655e+07	0.0429768
SDC_is	P15034	3433000000	3669200000	3540100000	3.54743e+09	9.65676e+07	0.0272218
SDC_is	P15038	1549800000	1588600000	1575600000	1.57133e+09	1.61248e+07	0.0102619
SDC_is	P15042	772610000	785070000	760070000	7.72583e+08	1.02062e+07	0.0132105
SDC_is	P15067	262700000	208910000	151890000	2.07833e+08	4.52444e+07	0.217696
SDC_is	P15078	293230000	220500000	163420000	2.25717e+08	5.31229e+07	0.235352
SDC_is	P15254	15328000000	14609000000	15398000000	1.51117e+10	3.56586e+08	0.0235967
SDC_is	P15276	7327600000	6693300000	7724400000	7.24843e+09	4.24651e+08	0.0585852
SDC_is	P15288	12081000000	14493000000	12572000000	1.30487e+10	1.04078e+09	0.0797616
SDC_is	P15639	9531600000	10350000000	10027000000	9.96953e+09	3.36572e+08	0.0337601
SDC_is	P15640	4098300000	3934000000	3695700000	3.90933e+09	1.65284e+08	0.0422792
SDC_is	P15723	517600000	563780000	628410000	569930000	4.54465e+07	0.0797406
SDC_is	P15877	2007700000	1913300000	1928700000	1949900000	4.13515e+07	0.021207
SDC_is	P15977	500140000	477230000	455740000	4.77703e+08	1.81293e+07	0.037951
SDC_is	P16095	419960000	479260000	320610000	406610000	6.54529e+07	0.160972
SDC_is	P16384	227170000	228480000	230770000	2.28807e+08	1.48774e+06	0.00650215
SDC_is	P16456	3850900000	3134300000	3644100000	3543100000	3.01142e+08	0.0849939
SDC_is	P16659	10986000000	10601000000	9871700000	1.04862e+10	4.62093e+08	0.0440666
SDC_is	P16700	1649400000	1815600000	1855000000	1.77333e+09	8.9098e+07	0.0502433
SDC_is	P16703	458840000	444880000	416460000	440060000	1.76341e+07	0.040072
SDC_is	P16926	107650000	118680000	95117000	107149000	9.62608e+06	0.0898382
SDC_is	P17109	319340000	277110000	316220000	3.04223e+08	1.92143e+07	0.0631585
SDC_is	P17115	724510000	610830000	707110000	6.80817e+08	4.99953e+07	0.0734343
SDC_is	P17117	665680000	641590000	621980000	6.43083e+08	1.78717e+07	0.0277906
SDC_is	P17169	7682600000	7363800000	7456500000	7.50097e+09	1.33894e+08	0.0178502
SDC_is	P17443	403880000	360280000	341130000	368430000	2.62578e+07	0.0712694
SDC_is	P17445	316510000	301400000	387090000	335000000	3.73462e+07	0.111481
SDC_is	P17846	2458400000	2146400000	2313400000	2.30607e+09	1.27479e+08	0.0552798
SDC_is	P17854	425840000	387890000	468330000	4.27353e+08	3.28569e+07	0.0768847
SDC_is	P17952	968660000	1014300000	914750000	9.65903e+08	4.06878e+07	0.0421241
SDC_is	P17993	1462600000	1233700000	1559100000	1.41847e+09	1.3646e+08	0.0962027
SDC_is	P18196	488900000	423210000	476180000	4.62763e+08	2.84464e+07	0.0614708
SDC_is	P18335	581950000	602800000	560690000	5.81813e+08	1.71916e+07	0.0295483
SDC_is	P18392	96250000	80218000	78136000	84868000	8.09305e+06	0.0953604
SDC_is	P18775	3144000000	3065100000	3157400000	3.12217e+09	4.07214e+07	0.0130427
SDC_is	P18776	723870000	711480000	776480000	7.37277e+08	2.81786e+07	0.0382199
SDC_is	P18843	4794100000	4695000000	4680300000	4.72313e+09	5.05386e+07	0.0107002
SDC_is	P18956	373160000	341260000	362820000	359080000	1.32889e+07	0.0370083
SDC_is	P19572	4202500000	4494400000	4245400000	4314100000	1.28689e+08	0.0298298
SDC_is	P19926	3187200000	3095500000	3272500000	3.18507e+09	7.22757e+07	0.022692
SDC_is	P19934	80735000	64108000	71440000	7.20943e+07	6.80369e+06	0.0943721
SDC_is	P20083	406020000	435900000	481670000	4.41197e+08	3.11103e+07	0.0705133
SDC_is	P20099	168060000	94006000	128310000	1.30125e+08	3.02597e+07	0.232542
SDC_is	P20574	425380000	432590000	491200000	4.49723e+08	2.94758e+07	0.065542
SDC_is	P20577	1814500000	1588600000	1661900000	1.68833e+09	9.40983e+07	0.0557344
SDC_is	P20580	2825700000	2712900000	2830900000	2.78983e+09	5.44415e+07	0.0195142
SDC_is	P20581	436810000	280730000	259580000	3.25707e+08	7.9035e+07	0.242657
SDC_is	P20582	2505100000	2643300000	2263900000	2.47077e+09	1.5678e+08	0.0634542
SDC_is	P20605	556420000	674440000	512990000	5.81283e+08	6.82161e+07	0.117354
SDC_is	P20966	2347300000	2145700000	2089800000	2.19427e+09	1.10591e+08	0.0504
SDC_is	P21165	4524400000	4562800000	4246800000	4.44467e+09	1.40788e+08	0.0316758
SDC_is	P21170	3480800000	3889500000	3756900000	3.70907e+09	1.70245e+08	0.0458996
SDC_is	P21175	12391000000	14788000000	13210000000	13463000000	9.94789e+08	0.0738906
SDC_is	P21179	12237000000	12339000000	11674000000	1.20833e+10	2.92422e+08	0.0242005
SDC_is	P21338	331970000	315250000	283280000	3.10167e+08	2.02e+07	0.0651262
SDC_is	P21367	6727800000	7653800000	6638300000	7.00663e+09	4.59072e+08	0.0655197
SDC_is	P21499	1773400000	1620900000	1671800000	1688700000	6.33944e+07	0.0375403
SDC_is	P21507	942370000	803470000	887530000	877790000	5.71224e+07	0.0650752
SDC_is	P21513	3953200000	3928500000	3950400000	3.94403e+09	1.1043e+07	0.00279994
SDC_is	P21599	17842000000	17168000000	16866000000	17292000000	4.07984e+08	0.0235938
SDC_is	P21629	761080000	1042000000	742510000	848530000	1.37014e+08	0.161472
SDC_is	P21630	592230000	849850000	766160000	736080000	1.07302e+08	0.145775
SDC_is	P21645	471360000	510660000	535110000	505710000	2.62601e+07	0.0519273
SDC_is	P21888	2958700000	2893000000	3160400000	3.00403e+09	1.13775e+08	0.037874
SDC_is	P21889	11636000000	12000000000	11161000000	11599000000	3.43518e+08	0.0296162
SDC_is	P22008	708380000	706750000	749620000	7.21583e+08	1.98361e+07	0.0274897
SDC_is	P22106	1408000000	1152300000	1386300000	1.31553e+09	1.15763e+08	0.0879969
SDC_is	P22188	1305900000	1114400000	1204200000	1.20817e+09	7.82298e+07	0.0647509
SDC_is	P22255	1665300000	1721100000	1678900000	1.68843e+09	2.37567e+07	0.0140703
SDC_is	P22256	5101100000	4943100000	5152200000	5.06547e+09	8.90056e+07	0.0175711
SDC_is	P22259	11660000000	11061000000	12259000000	11660000000	4.89081e+08	0.0419452
SDC_is	P22523	1500000000	1572100000	1557900000	1.54333e+09	3.11849e+07	0.0202062
SDC_is	P22524	323140000	442000000	461750000	4.08963e+08	6.12195e+07	0.149694
SDC_is	P22525	296330000	243390000	268980000	2.69567e+08	2.16166e+07	0.0801903
SDC_is	P22567	529430000	672550000	634090000	6.12023e+08	6.04761e+07	0.0988134
SDC_is	P22608	1502500000	1374000000	1502200000	1.45957e+09	6.05049e+07	0.041454
SDC_is	P22634	429550000	364620000	439020000	4.11063e+08	3.30672e+07	0.080443
SDC_is	P23003	560660000	618870000	612750000	5.97427e+08	2.61177e+07	0.0437171
SDC_is	P23189	5136600000	5535200000	4783500000	5.15177e+09	3.07068e+08	0.0596043
SDC_is	P23256	242460000	224640000	224440000	2.30513e+08	8.44796e+06	0.0366485
SDC_is	P23305	142490000	143610000	131010000	1.39037e+08	5.6941e+06	0.0409539
SDC_is	P23331	252460000	744000000	328970000	441810000	2.15951e+08	0.488788
SDC_is	P23367	201520000	204790000	156260000	1.87523e+08	2.21468e+07	0.118101
SDC_is	P23522	221050000	205770000	347760000	2.58193e+08	6.36397e+07	0.246481
SDC_is	P23538	5150400000	5094000000	5084000000	5.10947e+09	2.92307e+07	0.0057209
SDC_is	P23721	9242800000	8112600000	8307300000	8.55423e+09	4.93336e+08	0.0576715
SDC_is	P23747	1564100000	1643800000	1801300000	1.66973e+09	9.85575e+07	0.0590259
SDC_is	P23827	2703900000	2566900000	2596900000	2.62257e+09	5.8801e+07	0.0224212
SDC_is	P23830	1524700000	1587200000	1559800000	1.55723e+09	2.558e+07	0.0164266
SDC_is	P23836	1788900000	1225400000	1362300000	1.45887e+09	2.39968e+08	0.164489
SDC_is	P23839	4186000000	3652000000	4244200000	4027400000	2.66509e+08	0.066174
SDC_is	P23843	80323000000	74984000000	82321000000	7.92093e+10	3.0971e+09	0.0391002
SDC_is	P23847	11216000000	11768000000	10416000000	1.11333e+10	5.55038e+08	0.0498537
SDC_is	P23857	2078400000	1911900000	1702500000	1897600000	1.53793e+08	0.0810462
SDC_is	P23865	1837200000	1884800000	1898700000	1.87357e+09	2.63338e+07	0.0140554
SDC_is	P23869	7586700000	6769000000	7590000000	7.31523e+09	3.86248e+08	0.0528005
SDC_is	P23871	300440000	259720000	300480000	286880000	1.9205e+07	0.0669445
SDC_is	P23882	1063900000	976790000	916910000	9.85867e+08	6.03507e+07	0.0612159
SDC_is	P23886	500260000	443430000	466780000	4.70157e+08	2.33233e+07	0.0496075
SDC_is	P23893	2764400000	2683600000	2592800000	2.68027e+09	7.0095e+07	0.0261523
SDC_is	P23894	867390000	786920000	813270000	8.22527e+08	3.34975e+07	0.0407251
SDC_is	P23909	750660000	680650000	715940000	715750000	2.85818e+07	0.0399326
SDC_is	P23917	544200000	359600000	351770000	4.18523e+08	8.89243e+07	0.212472
SDC_is	P23926	945150000	837240000	1002800000	9.28397e+08	6.86199e+07	0.0739123
SDC_is	P23930	168350000	165180000	184700000	1.72743e+08	8.55311e+06	0.0495134
SDC_is	P24171	3834200000	3706800000	3906500000	3.81583e+09	8.25551e+07	0.0216349
SDC_is	P24182	6235700000	5125900000	5897000000	5.75287e+09	4.64396e+08	0.0807242
SDC_is	P24183	109290000	87403000	86908000	9.45337e+07	1.04363e+07	0.110397
SDC_is	P24186	930550000	919870000	862940000	9.04453e+08	2.96764e+07	0.0328114
SDC_is	P24202	216020000	217670000	214750000	2.16147e+08	1.19545e+06	0.00553071
SDC_is	P24205	272640000	307650000	269210000	2.83167e+08	1.73689e+07	0.061338
SDC_is	P24215	1826200000	1946200000	1838900000	1.87043e+09	5.38254e+07	0.028777
SDC_is	P24255	331560000	326500000	359850000	3.39303e+08	1.46748e+07	0.0432498
SDC_is	P24474	13134000000	13194000000	13693000000	1.33403e+10	2.50573e+08	0.0187831
SDC_is	P24554	153230000	166550000	160310000	160030000	5.44147e+06	0.0340028
SDC_is	P24555	154950000	148530000	133550000	1.45677e+08	8.96646e+06	0.0615504
SDC_is	P24559	2511100000	2670000000	2794900000	2.65867e+09	1.16138e+08	0.0436827
SDC_is	P24562	391690000	497390000	435500000	4.41527e+08	4.33618e+07	0.0982087
SDC_is	P25084	1417000000	1292200000	1763000000	1.49073e+09	1.99149e+08	0.133591
SDC_is	P25397	927210000	905530000	970950000	9.34563e+08	2.7209e+07	0.0291142
SDC_is	P25437	958780000	997150000	978990000	9.78307e+08	1.56719e+07	0.0160195
SDC_is	P25516	18255000000	18008000000	18996000000	1.84197e+10	4.19819e+08	0.0227919
SDC_is	P25519	1078500000	1140100000	1022200000	1.08027e+09	4.81487e+07	0.0445711
SDC_is	P25522	1015200000	907180000	1050400000	9.90927e+08	6.09365e+07	0.0614945
SDC_is	P25524	3052900000	2734700000	2657000000	2.81487e+09	1.71278e+08	0.0608476
SDC_is	P25526	4737200000	4350600000	4755500000	4.61443e+09	1.86708e+08	0.0404617
SDC_is	P25534	216310000	203470000	182250000	2.00677e+08	1.40445e+07	0.0699858
SDC_is	P25535	513200000	562020000	518650000	531290000	2.1843e+07	0.0411131
SDC_is	P25536	136080000	159890000	141560000	1.45843e+08	1.01813e+07	0.0698101
SDC_is	P25539	788060000	964690000	869130000	873960000	7.21897e+07	0.0826007
SDC_is	P25552	237660000	224710000	242420000	234930000	7.48335e+06	0.0318535
SDC_is	P25553	6205800000	6193000000	5897400000	6.09873e+09	1.4246e+08	0.023359
SDC_is	P25665	11677000000	10360000000	11214000000	1.10837e+10	5.45504e+08	0.0492169
SDC_is	P25714	1923900000	1801500000	2117600000	1.94767e+09	1.30137e+08	0.0668169
SDC_is	P25745	674980000	497210000	851480000	6.74557e+08	1.4463e+08	0.214408
SDC_is	P25746	226230000	233240000	237880000	232450000	4.78879e+06	0.0206014
SDC_is	P25748	68554000	68392000	89517000	7.54877e+07	9.92046e+06	0.131418
SDC_is	P25798	123660000	99914000	100630000	108068000	1.10291e+07	0.102057
SDC_is	P25889	2756600000	2530600000	2533300000	2.60683e+09	1.05907e+08	0.0406266
SDC_is	P25894	527610000	477550000	515310000	5.06823e+08	2.12997e+07	0.042026
SDC_is	P25906	2490900000	2448200000	2498800000	2479300000	2.22263e+07	0.00896473
SDC_is	P26275	5586100000	6078800000	6584600000	6.08317e+09	4.07648e+08	0.0670124
SDC_is	P26276	10028000000	11039000000	10416000000	1.04943e+10	4.16439e+08	0.0396823
SDC_is	P26459	2644100000	3045100000	2374200000	2687800000	2.75631e+08	0.102549
SDC_is	P26480	9339200000	9736500000	8353900000	9143200000	5.8121e+08	0.0635675
SDC_is	P26612	974440000	1008800000	867210000	950150000	6.03017e+07	0.0634654
SDC_is	P26616	3435300000	3346800000	3294300000	3358800000	5.8185e+07	0.0173232
SDC_is	P26646	3946900000	3430600000	3674300000	3.68393e+09	2.10889e+08	0.0572455
SDC_is	P26647	330510000	323100000	309710000	3.21107e+08	8.60775e+06	0.0268065
SDC_is	P26648	282270000	280070000	290460000	2.84267e+08	4.4705e+06	0.0157264
SDC_is	P27247	163000000	164850000	184350000	1.70733e+08	9.65801e+06	0.0565678
SDC_is	P27248	7409900000	6397400000	6897800000	6901700000	4.13361e+08	0.0598926
SDC_is	P27249	285740000	237140000	256520000	259800000	1.9976e+07	0.0768898
SDC_is	P27250	1249200000	1315900000	1170800000	1245300000	5.9301e+07	0.0476198
SDC_is	P27278	409220000	322580000	323910000	3.51903e+08	4.05326e+07	0.115181
SDC_is	P27298	5656800000	5928800000	5547800000	5.71113e+09	1.60217e+08	0.0280535
SDC_is	P27302	19128000000	19421000000	18754000000	19101000000	2.7297e+08	0.0142909
SDC_is	P27303	415280000	385800000	347070000	3.82717e+08	2.79318e+07	0.0729831
SDC_is	P27306	3231800000	3240500000	3022600000	3.16497e+09	1.00731e+08	0.0318269
SDC_is	P27434	2324600000	2437500000	2300200000	2354100000	5.98081e+07	0.0254059
SDC_is	P27550	4339200000	4094900000	3989400000	4.14117e+09	1.46505e+08	0.0353777
SDC_is	P27726	15387000000	15990000000	16744000000	1.60403e+10	5.55135e+08	0.0346087
SDC_is	P27828	500720000	435720000	444220000	460220000	2.88473e+07	0.0626815
SDC_is	P27829	495640000	486350000	574780000	5.18923e+08	3.96783e+07	0.0764627
SDC_is	P27830	451850000	408830000	240360000	3.67013e+08	9.12633e+07	0.248665
SDC_is	P27833	294380000	231230000	238640000	254750000	2.81855e+07	0.11064
SDC_is	P27836	132330000	134610000	107250000	124730000	1.23952e+07	0.0993765
SDC_is	P28248	232020000	251880000	243960000	242620000	8.16299e+06	0.0336452
SDC_is	P28249	529100000	500510000	559770000	5.29793e+08	2.41978e+07	0.045674
SDC_is	P28304	4380400000	4297100000	4295800000	4.32443e+09	3.9578e+07	0.00915217
SDC_is	P28305	97401000	81939000	86218000	8.85193e+07	6.51871e+06	0.0736417
SDC_is	P28306	80714000	74241000	69209000	7.47213e+07	4.70916e+06	0.063023
SDC_is	P28629	3383400000	3191200000	3363600000	3.31273e+09	8.63164e+07	0.0260559
SDC_is	P28635	2059300000	1576700000	1774500000	1803500000	1.98085e+08	0.109834
SDC_is	P28810	11416000000	12191000000	12363000000	11990000000	4.11909e+08	0.0343543
SDC_is	P28811	8770000000	8103400000	8327600000	8.40033e+09	2.76955e+08	0.0329696
SDC_is	P28861	265120000	319290000	266430000	2.83613e+08	2.52329e+07	0.0889693
SDC_is	P28903	1135100000	1030400000	1256400000	1.14063e+09	9.2347e+07	0.0809612
SDC_is	P28904	229640000	161990000	195830000	195820000	2.7618e+07	0.141038
SDC_is	P29012	478600000	573080000	489070000	5.13583e+08	4.22871e+07	0.0823373
SDC_is	P29013	850130000	860930000	914910000	8.75323e+08	2.83371e+07	0.0323733
SDC_is	P29018	269640000	248360000	262780000	260260000	8.86839e+06	0.0340751
SDC_is	P29131	235200000	220750000	225970000	2.27307e+08	5.97443e+06	0.0262835
[truncated: 44,118 more rows]

## Sheet: 2D
Source data for Figure 2D. Spider plot summarizing the performance of the sample preparation workflows according to the specified evaluation criteria. Parameters were normalized to the best performing method in each category (column Normalized to best performing protocol [%]). TFA = Trifluoroacetic acid; SDC = sodium deoxycholate; SDS = sodium dodecyl sulfate; is = in-solution digest; SP3 = singl…
Parameter	Sample preparation protocol	Raw data	unit for raw data	normalized data	unit for normalized data	Normalized to best performing protocol [%]
proteome coverage	SDS-gel	45.6	%	45.6	%	96.2025
proteome coverage	SDS-SP3	47.4	%	47.4	%	100
proteome coverage	Urea-gel	44.7	%	44.7	%	94.3038
proteome coverage	Urea-SP3	41.3	%	41.3	%	87.1308
proteome coverage	Urea-is	43.7	%	43.7	%	92.1941
proteome coverage	TFA-is	42.6	%	42.6	%	89.8734
proteome coverage	SDC-is	42.4	%	42.4	%	89.4515
missed-cleavage rate	SDS-gel	47.2	%	52.8	%	72.3288
missed-cleavage rate	SDS-SP3	27.2	%	72.8	%	99.726
missed-cleavage rate	Urea-gel	43.5	%	56.5	%	77.3973
missed-cleavage rate	Urea-SP3	27	%	73	%	100
missed-cleavage rate	Urea-is	51.1	%	48.9	%	66.9863
missed-cleavage rate	TFA-is	27	%	73	%	100
missed-cleavage rate	SDC-is	45.8	%	54.2	%	74.2466
carbamidomethylation efficiency	SDS-gel	98.4	%	98.4	%	98.994
carbamidomethylation efficiency	SDS-SP3	99.2	%	99.2	%	99.7988
carbamidomethylation efficiency	Urea-gel	98.7	%	98.7	%	99.2958
carbamidomethylation efficiency	Urea-SP3	99.3	%	99.3	%	99.8994
carbamidomethylation efficiency	Urea-is	99	%	99	%	99.5976
carbamidomethylation efficiency	TFA-is	97.7	%	97.7	%	98.2897
carbamidomethylation efficiency	SDC-is	99.4	%	99.4	%	100
reproducibility	SDS-gel	6.8	%	93.2	%	98.3122
reproducibility	SDS-SP3	5.2	%	94.8	%	100
reproducibility	Urea-gel	5.7	%	94.3	%	99.4726
reproducibility	Urea-SP3	6.3	%	93.7	%	98.8397
reproducibility	Urea-is	5.7	%	94.3	%	99.4726
reproducibility	TFA-is	7.2	%	92.8	%	97.8903
reproducibility	SDC-is	7.6	%	92.4	%	97.4684
throughput	SDS-gel	2195	min	0.656036	samples per day	68.5649
throughput	SDS-SP3	1705	min	0.844575	samples per day	88.2698
throughput	Urea-gel	2205	min	0.653061	samples per day	68.254
throughput	Urea-SP3	1715	min	0.83965	samples per day	87.7551
throughput	Urea-is	1720	min	0.837209	samples per day	87.5
throughput	TFA-is	1505	min	0.956811	samples per day	100
throughput	SDC-is	1710	min	0.842105	samples per day	88.0117
inactivation efficiency	SDS-gel	5.25787	-	5.25787	-	51.3689
inactivation efficiency	SDS-SP3	5.25787	-	5.25787	-	51.3689
inactivation efficiency	Urea-gel	4.84628	-	4.84628	-	47.3476
inactivation efficiency	Urea-SP3	4.84628	-	4.84628	-	47.3476
inactivation efficiency	Urea-is	4.84628	-	4.84628	-	47.3476
inactivation efficiency	TFA-is	10.2355	-	10.2355	-	100
inactivation efficiency	SDC-is	6.95746	-	6.95746	-	67.9736
cost efficiency	SDS-gel	735	€	0.00136054	1/€	46.9388
cost efficiency	SDS-SP3	650	€	0.00153846	1/€	53.0769
cost efficiency	Urea-gel	735	€	0.00136054	1/€	46.9388
cost efficiency	Urea-SP3	650	€	0.00153846	1/€	53.0769
cost efficiency	Urea-is	625	€	0.0016	1/€	55.2
cost efficiency	TFA-is	345	€	0.00289855	1/€	100
cost efficiency	SDC-is	625	€	0.0016	1/€	55.2
0 mc peptides	SDS-gel	12134	-	12134	-	82.5498
0 mc peptides	SDS-SP3	14699	-	14699	-	100
0 mc peptides	Urea-gel	12224	-	12224	-	83.1621
0 mc peptides	Urea-SP3	12845	-	12845	-	87.3869
0 mc peptides	Urea-is	10213	-	10213	-	69.4809
0 mc peptides	TFA-is	13425	-	13425	-	91.3327
0 mc peptides	SDC-is	10047	-	10047	-	68.3516

## Sheet: 3_S5_S6
Source data for Figure 3, Supplemental Figure S5, and Supplemental Figure S6. Number of proteins and peptides identified in the six representative species as a function of gradient time using nanoflow and microflow LC-MS/MS (columns 'Proteins' and 'Sequences'). Efficiency of protein and peptide identification for the six representative species as a function of total separation time (columns 'Sequ…
Organism	LC flow	Acquisition method	Linear gradient time [min]	Sample amount [µg]	Proteins	Sequences	Method time [min]	Sequences per minute	Proteins per minute	Figure
eco	micro	DDA	10	20	922	7685	16	480.312	57.625	Fig. 3
eco	micro	DDA	120	20	1810	17693	126	140.421	14.3651	Fig. 3
eco	micro	DDA	15	20	1151	10112	21	481.524	54.8095	Fig. 3
eco	micro	DDA	30	20	1525	13965	36	387.917	42.3611	Fig. 3
eco	micro	DDA	5	20	541	4044	11	367.636	49.1818	Fig. 3
eco	micro	DDA	60	20	1677	16297	66	246.924	25.4091	Fig. 3
eco	micro	DDA	90	20	1774	17441	96	181.677	18.4792	Fig. 3
eco	nano	DDA	10	25	1021	7425	35	212.143	29.1714	Fig. 3
eco	nano	DDA	120	25	1980	16823	145	116.021	13.6552	Fig. 3
eco	nano	DDA	15	25	1149	8518	40	212.95	28.725	Fig. 3
eco	nano	DDA	30	25	1624	13543	55	246.236	29.5273	Fig. 3
eco	nano	DDA	5	25	602	3776	30	125.867	20.0667	Fig. 3
eco	nano	DDA	60	25	1963	16890	85	198.706	23.0941	Fig. 3
eco	nano	DDA	90	25	1961	18195	115	158.217	17.0522	Fig. 3
bce	micro	DDA	10	20	770	6074	16	379.625	48.125	Fig. 3
bce	micro	DDA	120	20	1511	14144	126	112.254	11.9921	Fig. 3
bce	micro	DDA	15	20	940	7694	21	366.381	44.7619	Fig. 3
bce	micro	DDA	30	20	1191	10372	36	288.111	33.0833	Fig. 3
bce	micro	DDA	5	20	533	3634	11	330.364	48.4545	Fig. 3
bce	micro	DDA	60	20	1358	12307	66	186.47	20.5758	Fig. 3
bce	micro	DDA	90	20	1476	13593	96	141.594	15.375	Fig. 3
bce	nano	DDA	10	25	902	6986	35	199.6	25.7714	Fig. 3
bce	nano	DDA	120	25	1705	15129	145	104.338	11.7586	Fig. 3
bce	nano	DDA	15	25	1037	7582	40	189.55	25.925	Fig. 3
bce	nano	DDA	30	25	1454	13214	55	240.255	26.4364	Fig. 3
bce	nano	DDA	5	25	549	3608	30	120.267	18.3	Fig. 3
bce	nano	DDA	60	25	1752	16061	85	188.953	20.6118	Fig. 3
bce	nano	DDA	90	25	1764	17275	115	150.217	15.3391	Fig. 3
bsu	micro	DDA	10	20	943	6830	16	426.875	58.9375	Fig. S5
bsu	micro	DDA	120	20	1807	16389	126	130.071	14.3413	Fig. S5
bsu	micro	DDA	15	20	1180	9115	21	434.048	56.1905	Fig. S5
bsu	micro	DDA	30	20	1540	12965	36	360.139	42.7778	Fig. S5
bsu	micro	DDA	5	20	546	3530	11	320.909	49.6364	Fig. S5
bsu	micro	DDA	60	20	1581	13595	66	205.985	23.9545	Fig. S5
bsu	micro	DDA	90	20	1786	16040	96	167.083	18.6042	Fig. S5
bsu	nano	DDA	10	0.25	1016	6850	35	195.714	29.0286	Fig. S5
bsu	nano	DDA	120	0.25	1900	15000	145	103.448	13.1034	Fig. S5
bsu	nano	DDA	15	0.25	1135	7908	40	197.7	28.375	Fig. S5
bsu	nano	DDA	30	0.25	1551	12253	55	222.782	28.2	Fig. S5
bsu	nano	DDA	5	0.25	595	3592	30	119.733	19.8333	Fig. S5
bsu	nano	DDA	60	0.25	1882	15160	85	178.353	22.1412	Fig. S5
bsu	nano	DDA	90	0.25	1883	16334	115	142.035	16.3739	Fig. S5
pae	micro	DDA	10	20	1084	7617	16	476.062	67.75	Fig. S5
pae	micro	DDA	120	20	2472	21920	126	173.968	19.619	Fig. S5
pae	micro	DDA	15	20	1412	10590	21	504.286	67.2381	Fig. S5
pae	micro	DDA	30	20	1995	16349	36	454.139	55.4167	Fig. S5
pae	micro	DDA	5	20	610	3666	11	333.273	55.4545	Fig. S5
pae	micro	DDA	60	20	2278	20081	66	304.258	34.5152	Fig. S5
pae	micro	DDA	90	20	2426	21740	96	226.458	25.2708	Fig. S5
pae	nano	DDA	10	25	1119	8041	35	229.743	31.9714	Fig. S5
pae	nano	DDA	120	25	2911	25335	145	174.724	20.0759	Fig. S5
pae	nano	DDA	15	25	1299	9033	40	225.825	32.475	Fig. S5
pae	nano	DDA	30	25	1763	13845	55	251.727	32.0545	Fig. S5
pae	nano	DDA	5	25	660	3882	30	129.4	22	Fig. S5
pae	nano	DDA	60	25	2627	22644	85	266.4	30.9059	Fig. S5
pae	nano	DDA	90	25	2678	25166	115	218.835	23.287	Fig. S5
afl	micro	DDA	10	20	717	6224	16	389	44.8125	Fig. S5
afl	micro	DDA	120	20	1273	14692	126	116.603	10.1032	Fig. S5
afl	micro	DDA	15	20	857	8077	21	384.619	40.8095	Fig. S5
afl	micro	DDA	30	20	1111	11452	36	318.111	30.8611	Fig. S5
afl	micro	DDA	5	20	422	3289	11	299	38.3636	Fig. S5
afl	micro	DDA	60	20	1190	13383	66	202.773	18.0303	Fig. S5
afl	micro	DDA	90	20	1236	14030	96	146.146	12.875	Fig. S5
afl	nano	DDA	10	25	768	6736	35	192.457	21.9429	Fig. S5
afl	nano	DDA	120	25	1510	18416	145	127.007	10.4138	Fig. S5
afl	nano	DDA	15	25	885	7621	40	190.525	22.125	Fig. S5
afl	nano	DDA	30	25	1182	12902	55	234.582	21.4909	Fig. S5
afl	nano	DDA	5	25	474	3506	30	116.867	15.8	Fig. S5
afl	nano	DDA	60	25	1422	16500	85	194.118	16.7294	Fig. S5
afl	nano	DDA	90	25	1429	17667	115	153.626	12.4261	Fig. S5
sau	micro	DDA	10	20	601	4138	16	258.625	37.5625	Fig. S5
sau	micro	DDA	120	20	1058	8903	126	70.6587	8.39683	Fig. S5
sau	micro	DDA	15	20	725	5321	21	253.381	34.5238	Fig. S5
sau	micro	DDA	30	20	914	7398	36	205.5	25.3889	Fig. S5
sau	micro	DDA	5	20	370	2242	11	203.818	33.6364	Fig. S5
sau	micro	DDA	60	20	1028	8686	66	131.606	15.5758	Fig. S5
sau	micro	DDA	90	20	1067	9175	96	95.5729	11.1146	Fig. S5
sau	nano	DDA	10	25	715	4908	35	140.229	20.4286	Fig. S5
sau	nano	DDA	120	25	1179	9262	145	63.8759	8.13103	Fig. S5
sau	nano	DDA	15	25	796	5524	40	138.1	19.9	Fig. S5
sau	nano	DDA	30	25	1061	8450	55	153.636	19.2909	Fig. S5
sau	nano	DDA	5	25	449	2701	30	90.0333	14.9667	Fig. S5
sau	nano	DDA	60	25	1228	10112	85	118.965	14.4471	Fig. S5
sau	nano	DDA	90	25	1233	10745	115	93.4348	10.7217	Fig. S5
bce	micro	DDA	10	10	801	6306	16	394.125	50.0625	Fig. S6
bce	micro	DDA	10	20	770	6074	16	379.625	48.125	Fig. S6
bce	micro	DDA	10	5	809	6352	16	397	50.5625	Fig. S6
bce	micro	DDA	120	10	1440	13125	126	104.167	11.4286	Fig. S6
bce	micro	DDA	120	20	1511	14144	126	112.254	11.9921	Fig. S6
bce	micro	DDA	120	5	1280	11264	126	89.3968	10.1587	Fig. S6
bce	micro	DDA	15	10	960	7791	21	371	45.7143	Fig. S6
bce	micro	DDA	15	20	940	7694	21	366.381	44.7619	Fig. S6
bce	micro	DDA	15	5	933	7600	21	361.905	44.4286	Fig. S6
bce	micro	DDA	30	10	1100	9388	36	260.778	30.5556	Fig. S6
bce	micro	DDA	30	20	1191	10372	36	288.111	33.0833	Fig. S6
bce	micro	DDA	30	5	1159	9947	36	276.306	32.1944	Fig. S6
bce	micro	DDA	5	10	522	3578	11	325.273	47.4545	Fig. S6
bce	micro	DDA	5	20	533	3634	11	330.364	48.4545	Fig. S6
bce	micro	DDA	5	5	528	3622	11	329.273	48	Fig. S6
bce	micro	DDA	60	10	1343	12065	66	182.803	20.3485	Fig. S6
bce	micro	DDA	60	20	1358	12307	66	186.47	20.5758	Fig. S6
bce	micro	DDA	60	5	1265	11251	66	170.47	19.1667	Fig. S6
bce	micro	DDA	90	10	1440	13219	96	137.698	15	Fig. S6
bce	micro	DDA	90	20	1476	13593	96	141.594	15.375	Fig. S6
bce	micro	DDA	90	5	1348	12126	96	126.312	14.0417	Fig. S6
eco	micro	DDA	10	10	915	7645	16	477.812	57.1875	Fig. S6
eco	micro	DDA	10	20	922	7685	16	480.312	57.625	Fig. S6
eco	micro	DDA	10	5	885	7446	16	465.375	55.3125	Fig. S6
eco	micro	DDA	120	10	1745	16360	126	129.841	13.8492	Fig. S6
eco	micro	DDA	120	20	1810	17693	126	140.421	14.3651	Fig. S6
eco	micro	DDA	120	5	1585	14103	126	111.929	12.5794	Fig. S6
eco	micro	DDA	15	10	1173	10087	21	480.333	55.8571	Fig. S6
eco	micro	DDA	15	20	1151	10112	21	481.524	54.8095	Fig. S6
eco	micro	DDA	15	5	1137	9793	21	466.333	54.1429	Fig. S6
eco	micro	DDA	30	10	1526	13839	36	384.417	42.3889	Fig. S6
eco	micro	DDA	30	20	1525	13965	36	387.917	42.3611	Fig. S6
eco	micro	DDA	30	5	1431	13059	36	362.75	39.75	Fig. S6
eco	micro	DDA	5	10	557	4053	11	368.455	50.6364	Fig. S6
eco	micro	DDA	5	20	541	4044	11	367.636	49.1818	Fig. S6
eco	micro	DDA	5	5	553	4075	11	370.455	50.2727	Fig. S6
eco	micro	DDA	60	10	1666	15782	66	239.121	25.2424	Fig. S6
eco	micro	DDA	60	20	1677	16297	66	246.924	25.4091	Fig. S6
eco	micro	DDA	60	5	1565	14918	66	226.03	23.7121	Fig. S6
eco	micro	DDA	90	10	1730	16729	96	174.26	18.0208	Fig. S6
eco	micro	DDA	90	20	1774	17441	96	181.677	18.4792	Fig. S6
eco	micro	DDA	90	5	1633	15389	96	160.302	17.0104	Fig. S6

## Sheet: 4_S7
Source data for Figure 4 and Supplemental Figure S7. Number of protein identifications for the six representative species. DIA data was searched with an in silico predicted library with DIA-NN (library-free DIA DIA-NN). DDA data was analysed in two ways: First, with MaxQuant using a 1 % protein-level FDR (MQ), and second, with a 100% FDR MaxQuant search followed by a Prosit rescoring step (MQ-Pro…
Organism	LC flow	Acquisition method	Sample amount [µg]	Linear gradient time [min]	Analysis software	Proteins	Figure
bce	micro	DDA	10	10	MQ	801	Fig. 4
bce	micro	DDA	20	10	MQ	770	Fig. 4
bce	micro	DDA	5	10	MQ	809	Fig. 4
bce	micro	DDA	10	120	MQ	1440	Fig. 4
bce	micro	DDA	20	120	MQ	1511	Fig. 4
bce	micro	DDA	5	120	MQ	1280	Fig. 4
bce	micro	DDA	50	120	MQ	1564	Fig. 4
bce	micro	DDA	10	15	MQ	960	Fig. 4
bce	micro	DDA	20	15	MQ	940	Fig. 4
bce	micro	DDA	5	15	MQ	933	Fig. 4
bce	micro	DDA	10	30	MQ	1100	Fig. 4
bce	micro	DDA	20	30	MQ	1191	Fig. 4
bce	micro	DDA	5	30	MQ	1159	Fig. 4
bce	micro	DDA	10	5	MQ	522	Fig. 4
bce	micro	DDA	20	5	MQ	533	Fig. 4
bce	micro	DDA	5	5	MQ	528	Fig. 4
bce	micro	DDA	10	60	MQ	1343	Fig. 4
bce	micro	DDA	20	60	MQ	1358	Fig. 4
bce	micro	DDA	5	60	MQ	1265	Fig. 4
bce	micro	DDA	10	90	MQ	1440	Fig. 4
bce	micro	DDA	20	90	MQ	1476	Fig. 4
bce	micro	DDA	5	90	MQ	1348	Fig. 4
eco	micro	DDA	10	10	MQ	915	Fig. 4
eco	micro	DDA	20	10	MQ	922	Fig. 4
eco	micro	DDA	5	10	MQ	885	Fig. 4
eco	micro	DDA	10	120	MQ	1745	Fig. 4
eco	micro	DDA	20	120	MQ	1810	Fig. 4
eco	micro	DDA	5	120	MQ	1585	Fig. 4
eco	micro	DDA	50	120	MQ	1869	Fig. 4
eco	micro	DDA	10	15	MQ	1173	Fig. 4
eco	micro	DDA	20	15	MQ	1151	Fig. 4
eco	micro	DDA	5	15	MQ	1137	Fig. 4
eco	micro	DDA	10	30	MQ	1526	Fig. 4
eco	micro	DDA	20	30	MQ	1525	Fig. 4
eco	micro	DDA	5	30	MQ	1431	Fig. 4
eco	micro	DDA	10	5	MQ	557	Fig. 4
eco	micro	DDA	20	5	MQ	541	Fig. 4
eco	micro	DDA	5	5	MQ	553	Fig. 4
eco	micro	DDA	10	60	MQ	1666	Fig. 4
eco	micro	DDA	20	60	MQ	1677	Fig. 4
eco	micro	DDA	5	60	MQ	1565	Fig. 4
eco	micro	DDA	10	90	MQ	1730	Fig. 4
eco	micro	DDA	20	90	MQ	1774	Fig. 4
eco	micro	DDA	5	90	MQ	1633	Fig. 4
bce	micro	DDA	10	10	MQ-Prosit	845	Fig. 4
bce	micro	DDA	20	10	MQ-Prosit	807	Fig. 4
bce	micro	DDA	5	10	MQ-Prosit	861	Fig. 4
bce	micro	DDA	10	120	MQ-Prosit	1563	Fig. 4
bce	micro	DDA	20	120	MQ-Prosit	1576	Fig. 4
bce	micro	DDA	5	120	MQ-Prosit	1473	Fig. 4
bce	micro	DDA	50	120	MQ-Prosit	1654	Fig. 4
bce	micro	DDA	10	15	MQ-Prosit	1006	Fig. 4
bce	micro	DDA	20	15	MQ-Prosit	994	Fig. 4
bce	micro	DDA	5	15	MQ-Prosit	984	Fig. 4
bce	micro	DDA	10	30	MQ-Prosit	1171	Fig. 4
bce	micro	DDA	20	30	MQ-Prosit	1250	Fig. 4
bce	micro	DDA	5	30	MQ-Prosit	1227	Fig. 4
bce	micro	DDA	10	5	MQ-Prosit	562	Fig. 4
bce	micro	DDA	20	5	MQ-Prosit	572	Fig. 4
bce	micro	DDA	5	5	MQ-Prosit	572	Fig. 4
bce	micro	DDA	10	60	MQ-Prosit	1417	Fig. 4
bce	micro	DDA	20	60	MQ-Prosit	1425	Fig. 4
bce	micro	DDA	5	60	MQ-Prosit	1348	Fig. 4
bce	micro	DDA	10	90	MQ-Prosit	1523	Fig. 4
bce	micro	DDA	20	90	MQ-Prosit	1535	Fig. 4
bce	micro	DDA	5	90	MQ-Prosit	1476	Fig. 4
eco	micro	DDA	10	10	MQ-Prosit	961	Fig. 4
eco	micro	DDA	20	10	MQ-Prosit	954	Fig. 4
eco	micro	DDA	5	10	MQ-Prosit	930	Fig. 4
eco	micro	DDA	10	120	MQ-Prosit	1843	Fig. 4
eco	micro	DDA	20	120	MQ-Prosit	1879	Fig. 4
eco	micro	DDA	5	120	MQ-Prosit	1764	Fig. 4
eco	micro	DDA	50	120	MQ-Prosit	1904	Fig. 4
eco	micro	DDA	10	15	MQ-Prosit	1216	Fig. 4
eco	micro	DDA	20	15	MQ-Prosit	1181	Fig. 4
eco	micro	DDA	5	15	MQ-Prosit	1191	Fig. 4
eco	micro	DDA	10	30	MQ-Prosit	1551	Fig. 4
eco	micro	DDA	20	30	MQ-Prosit	1566	Fig. 4
eco	micro	DDA	5	30	MQ-Prosit	1486	Fig. 4
eco	micro	DDA	10	5	MQ-Prosit	580	Fig. 4
eco	micro	DDA	20	5	MQ-Prosit	582	Fig. 4
eco	micro	DDA	5	5	MQ-Prosit	604	Fig. 4
eco	micro	DDA	10	60	MQ-Prosit	1714	Fig. 4
eco	micro	DDA	20	60	MQ-Prosit	1727	Fig. 4
eco	micro	DDA	5	60	MQ-Prosit	1633	Fig. 4
eco	micro	DDA	10	90	MQ-Prosit	1786	Fig. 4
eco	micro	DDA	20	90	MQ-Prosit	1823	Fig. 4
eco	micro	DDA	5	90	MQ-Prosit	1764	Fig. 4
bce	micro	DIA	10	10	library-free DIA-NN	627	Fig. 4
bce	micro	DIA	10	20	library-free DIA-NN	636	Fig. 4
bce	micro	DIA	10	5	library-free DIA-NN	620	Fig. 4
bce	micro	DIA	120	10	library-free DIA-NN	1743	Fig. 4
bce	micro	DIA	120	20	library-free DIA-NN	1828	Fig. 4
bce	micro	DIA	120	5	library-free DIA-NN	1624	Fig. 4
bce	micro	DIA	120	50	library-free DIA-NN	1596	Fig. 4
bce	micro	DIA	15	10	library-free DIA-NN	1061	Fig. 4
bce	micro	DIA	15	20	library-free DIA-NN	1015	Fig. 4
bce	micro	DIA	15	5	library-free DIA-NN	1025	Fig. 4
bce	micro	DIA	30	10	library-free DIA-NN	1285	Fig. 4
bce	micro	DIA	30	20	library-free DIA-NN	1254	Fig. 4
bce	micro	DIA	30	5	library-free DIA-NN	1268	Fig. 4
bce	micro	DIA	5	10	library-free DIA-NN	630	Fig. 4
bce	micro	DIA	5	20	library-free DIA-NN	584	Fig. 4
bce	micro	DIA	5	5	library-free DIA-NN	640	Fig. 4
bce	micro	DIA	60	10	library-free DIA-NN	1616	Fig. 4
bce	micro	DIA	60	20	library-free DIA-NN	1627	Fig. 4
bce	micro	DIA	60	5	library-free DIA-NN	1586	Fig. 4
bce	micro	DIA	90	10	library-free DIA-NN	1761	Fig. 4
bce	micro	DIA	90	20	library-free DIA-NN	1797	Fig. 4
bce	micro	DIA	90	5	library-free DIA-NN	1669	Fig. 4
eco	micro	DIA	10	10	library-free DIA-NN	942	Fig. 4
eco	micro	DIA	10	20	library-free DIA-NN	936	Fig. 4
eco	micro	DIA	10	5	library-free DIA-NN	899	Fig. 4
eco	micro	DIA	120	10	library-free DIA-NN	1984	Fig. 4
eco	micro	DIA	120	20	library-free DIA-NN	2048	Fig. 4
eco	micro	DIA	120	5	library-free DIA-NN	1873	Fig. 4
eco	micro	DIA	120	50	library-free DIA-NN	2102	Fig. 4
eco	micro	DIA	15	10	library-free DIA-NN	1394	Fig. 4
eco	micro	DIA	15	20	library-free DIA-NN	1387	Fig. 4
eco	micro	DIA	15	5	library-free DIA-NN	1381	Fig. 4
eco	micro	DIA	30	10	library-free DIA-NN	1675	Fig. 4
eco	micro	DIA	30	20	library-free DIA-NN	1671	Fig. 4
eco	micro	DIA	30	5	library-free DIA-NN	1626	Fig. 4
eco	micro	DIA	5	10	library-free DIA-NN	665	Fig. 4
eco	micro	DIA	5	20	library-free DIA-NN	665	Fig. 4
eco	micro	DIA	5	5	library-free DIA-NN	663	Fig. 4
eco	micro	DIA	60	10	library-free DIA-NN	1891	Fig. 4
eco	micro	DIA	60	20	library-free DIA-NN	1927	Fig. 4
eco	micro	DIA	60	5	library-free DIA-NN	1842	Fig. 4
eco	micro	DIA	90	10	library-free DIA-NN	2023	Fig. 4
eco	micro	DIA	90	20	library-free DIA-NN	2050	Fig. 4
eco	micro	DIA	90	5	library-free DIA-NN	1914	Fig. 4
afl	micro	DDA	10	10	MQ	742	Fig. S7
afl	micro	DDA	20	10	MQ	717	Fig. S7
afl	micro	DDA	5	10	MQ	722	Fig. S7
afl	micro	DDA	10	120	MQ	1252	Fig. S7
afl	micro	DDA	20	120	MQ	1273	Fig. S7
afl	micro	DDA	5	120	MQ	1164	Fig. S7
afl	micro	DDA	50	120	MQ	1283	Fig. S7
afl	micro	DDA	10	15	MQ	879	Fig. S7
afl	micro	DDA	20	15	MQ	857	Fig. S7
afl	micro	DDA	5	15	MQ	847	Fig. S7
afl	micro	DDA	10	30	MQ	1096	Fig. S7
afl	micro	DDA	20	30	MQ	1111	Fig. S7
afl	micro	DDA	5	30	MQ	1070	Fig. S7
afl	micro	DDA	10	5	MQ	442	Fig. S7
afl	micro	DDA	20	5	MQ	422	Fig. S7
afl	micro	DDA	5	5	MQ	449	Fig. S7
afl	micro	DDA	10	60	MQ	1187	Fig. S7
afl	micro	DDA	20	60	MQ	1190	Fig. S7
afl	micro	DDA	5	60	MQ	1146	Fig. S7
afl	micro	DDA	10	90	MQ	1229	Fig. S7
afl	micro	DDA	20	90	MQ	1236	Fig. S7
afl	micro	DDA	5	90	MQ	1203	Fig. S7
bsu	micro	DDA	10	10	MQ	935	Fig. S7
bsu	micro	DDA	20	10	MQ	943	Fig. S7
bsu	micro	DDA	5	10	MQ	919	Fig. S7
bsu	micro	DDA	10	120	MQ	1708	Fig. S7
bsu	micro	DDA	20	120	MQ	1807	Fig. S7
bsu	micro	DDA	5	120	MQ	1516	Fig. S7
bsu	micro	DDA	50	120	MQ	1869	Fig. S7
bsu	micro	DDA	10	15	MQ	1183	Fig. S7
bsu	micro	DDA	20	15	MQ	1180	Fig. S7
bsu	micro	DDA	5	15	MQ	1134	Fig. S7
bsu	micro	DDA	10	30	MQ	1521	Fig. S7
bsu	micro	DDA	20	30	MQ	1540	Fig. S7
bsu	micro	DDA	5	30	MQ	1411	Fig. S7
bsu	micro	DDA	10	5	MQ	570	Fig. S7
bsu	micro	DDA	20	5	MQ	546	Fig. S7
bsu	micro	DDA	5	5	MQ	572	Fig. S7
bsu	micro	DDA	10	60	MQ	1738	Fig. S7
bsu	micro	DDA	20	60	MQ	1581	Fig. S7
bsu	micro	DDA	5	60	MQ	1679	Fig. S7
bsu	micro	DDA	10	90	MQ	1729	Fig. S7
bsu	micro	DDA	20	90	MQ	1786	Fig. S7
bsu	micro	DDA	5	90	MQ	1594	Fig. S7
pae	micro	DDA	10	10	MQ	1080	Fig. S7
pae	micro	DDA	20	10	MQ	1084	Fig. S7
pae	micro	DDA	5	10	MQ	1032	Fig. S7
pae	micro	DDA	10	120	MQ	2216	Fig. S7
pae	micro	DDA	20	120	MQ	2472	Fig. S7
pae	micro	DDA	5	120	MQ	1856	Fig. S7
pae	micro	DDA	50	120	MQ	2613	Fig. S7
pae	micro	DDA	10	15	MQ	1353	Fig. S7
pae	micro	DDA	20	15	MQ	1412	Fig. S7
pae	micro	DDA	5	15	MQ	1290	Fig. S7
pae	micro	DDA	10	30	MQ	1931	Fig. S7
pae	micro	DDA	20	30	MQ	1995	Fig. S7
pae	micro	DDA	5	30	MQ	1782	Fig. S7
pae	micro	DDA	10	5	MQ	623	Fig. S7
pae	micro	DDA	20	5	MQ	610	Fig. S7
pae	micro	DDA	5	5	MQ	604	Fig. S7
pae	micro	DDA	10	60	MQ	2174	Fig. S7
pae	micro	DDA	20	60	MQ	2278	Fig. S7
pae	micro	DDA	5	60	MQ	2026	Fig. S7
pae	micro	DDA	10	90	MQ	2280	Fig. S7
pae	micro	DDA	20	90	MQ	2426	Fig. S7
pae	micro	DDA	5	90	MQ	2012	Fig. S7
sau	micro	DDA	10	10	MQ	585	Fig. S7
sau	micro	DDA	20	10	MQ	601	Fig. S7
sau	micro	DDA	5	10	MQ	578	Fig. S7
sau	micro	DDA	10	120	MQ	974	Fig. S7
sau	micro	DDA	20	120	MQ	1058	Fig. S7
sau	micro	DDA	5	120	MQ	806	Fig. S7
sau	micro	DDA	50	120	MQ	1124	Fig. S7
sau	micro	DDA	10	15	MQ	718	Fig. S7
sau	micro	DDA	20	15	MQ	725	Fig. S7
sau	micro	DDA	5	15	MQ	689	Fig. S7
sau	micro	DDA	10	30	MQ	888	Fig. S7
sau	micro	DDA	20	30	MQ	914	Fig. S7
sau	micro	DDA	5	30	MQ	819	Fig. S7
sau	micro	DDA	10	5	MQ	365	Fig. S7
sau	micro	DDA	20	5	MQ	370	Fig. S7
sau	micro	DDA	5	5	MQ	386	Fig. S7
sau	micro	DDA	10	60	MQ	997	Fig. S7
sau	micro	DDA	20	60	MQ	1028	Fig. S7
sau	micro	DDA	5	60	MQ	927	Fig. S7
sau	micro	DDA	10	90	MQ	1016	Fig. S7
sau	micro	DDA	20	90	MQ	1067	Fig. S7
sau	micro	DDA	5	90	MQ	875	Fig. S7
afl	micro	DDA	10	10	MQ-Prosit	758	Fig. S7
afl	micro	DDA	20	10	MQ-Prosit	745	Fig. S7
afl	micro	DDA	5	10	MQ-Prosit	755	Fig. S7
afl	micro	DDA	10	120	MQ-Prosit	1302	Fig. S7
afl	micro	DDA	20	120	MQ-Prosit	1329	Fig. S7
afl	micro	DDA	5	120	MQ-Prosit	1254	Fig. S7
afl	micro	DDA	50	120	MQ-Prosit	1329	Fig. S7
afl	micro	DDA	10	15	MQ-Prosit	904	Fig. S7
afl	micro	DDA	20	15	MQ-Prosit	894	Fig. S7
afl	micro	DDA	5	15	MQ-Prosit	893	Fig. S7
afl	micro	DDA	10	30	MQ-Prosit	1132	Fig. S7
afl	micro	DDA	20	30	MQ-Prosit	1135	Fig. S7
afl	micro	DDA	5	30	MQ-Prosit	1111	Fig. S7
afl	micro	DDA	10	5	MQ-Prosit	491	Fig. S7
afl	micro	DDA	20	5	MQ-Prosit	460	Fig. S7
afl	micro	DDA	5	5	MQ-Prosit	483	Fig. S7
afl	micro	DDA	10	60	MQ-Prosit	1219	Fig. S7
afl	micro	DDA	20	60	MQ-Prosit	1231	Fig. S7
afl	micro	DDA	5	60	MQ-Prosit	1196	Fig. S7
afl	micro	DDA	10	90	MQ-Prosit	1278	Fig. S7
afl	micro	DDA	20	90	MQ-Prosit	1274	Fig. S7
afl	micro	DDA	5	90	MQ-Prosit	1261	Fig. S7
bsu	micro	DDA	10	10	MQ-Prosit	983	Fig. S7
bsu	micro	DDA	20	10	MQ-Prosit	996	Fig. S7
bsu	micro	DDA	5	10	MQ-Prosit	973	Fig. S7
bsu	micro	DDA	10	120	MQ-Prosit	1833	Fig. S7
bsu	micro	DDA	20	120	MQ-Prosit	1889	Fig. S7
bsu	micro	DDA	5	120	MQ-Prosit	1710	Fig. S7
bsu	micro	DDA	50	120	MQ-Prosit	1937	Fig. S7
bsu	micro	DDA	10	15	MQ-Prosit	1225	Fig. S7
bsu	micro	DDA	20	15	MQ-Prosit	1216	Fig. S7
bsu	micro	DDA	5	15	MQ-Prosit	1185	Fig. S7
bsu	micro	DDA	10	30	MQ-Prosit	1571	Fig. S7
bsu	micro	DDA	20	30	MQ-Prosit	1585	Fig. S7
bsu	micro	DDA	5	30	MQ-Prosit	1475	Fig. S7
bsu	micro	DDA	10	5	MQ-Prosit	634	Fig. S7
bsu	micro	DDA	20	5	MQ-Prosit	604	Fig. S7
bsu	micro	DDA	5	5	MQ-Prosit	638	Fig. S7
bsu	micro	DDA	10	60	MQ-Prosit	1722	Fig. S7
bsu	micro	DDA	20	60	MQ-Prosit	1775	Fig. S7
bsu	micro	DDA	5	60	MQ-Prosit	1645	Fig. S7
bsu	micro	DDA	10	90	MQ-Prosit	1816	Fig. S7
bsu	micro	DDA	20	90	MQ-Prosit	1856	Fig. S7
bsu	micro	DDA	5	90	MQ-Prosit	1745	Fig. S7
pae	micro	DDA	10	10	MQ-Prosit	1168	Fig. S7
pae	micro	DDA	20	10	MQ-Prosit	1157	Fig. S7
pae	micro	DDA	5	10	MQ-Prosit	1138	Fig. S7
pae	micro	DDA	10	120	MQ-Prosit	2504	Fig. S7
pae	micro	DDA	20	120	MQ-Prosit	2631	Fig. S7
pae	micro	DDA	5	120	MQ-Prosit	2248	Fig. S7
pae	micro	DDA	50	120	MQ-Prosit	2738	Fig. S7
pae	micro	DDA	10	15	MQ-Prosit	1473	Fig. S7
pae	micro	DDA	20	15	MQ-Prosit	1498	Fig. S7
pae	micro	DDA	5	15	MQ-Prosit	1414	Fig. S7
pae	micro	DDA	10	30	MQ-Prosit	2039	Fig. S7
pae	micro	DDA	20	30	MQ-Prosit	2079	Fig. S7
pae	micro	DDA	5	30	MQ-Prosit	1928	Fig. S7
pae	micro	DDA	10	5	MQ-Prosit	706	Fig. S7
pae	micro	DDA	20	5	MQ-Prosit	713	Fig. S7
pae	micro	DDA	5	5	MQ-Prosit	703	Fig. S7
pae	micro	DDA	10	60	MQ-Prosit	2279	Fig. S7
pae	micro	DDA	20	60	MQ-Prosit	2349	Fig. S7
pae	micro	DDA	5	60	MQ-Prosit	2189	Fig. S7
pae	micro	DDA	10	90	MQ-Prosit	2462	Fig. S7
pae	micro	DDA	20	90	MQ-Prosit	2557	Fig. S7
pae	micro	DDA	5	90	MQ-Prosit	2317	Fig. S7
sau	micro	DDA	10	10	MQ-Prosit	627	Fig. S7
sau	micro	DDA	20	10	MQ-Prosit	623	Fig. S7
sau	micro	DDA	5	10	MQ-Prosit	621	Fig. S7
sau	micro	DDA	10	120	MQ-Prosit	1095	Fig. S7
sau	micro	DDA	20	120	MQ-Prosit	1132	Fig. S7
sau	micro	DDA	5	120	MQ-Prosit	986	Fig. S7
sau	micro	DDA	50	120	MQ-Prosit	1173	Fig. S7
sau	micro	DDA	10	15	MQ-Prosit	754	Fig. S7
sau	micro	DDA	20	15	MQ-Prosit	755	Fig. S7
sau	micro	DDA	5	15	MQ-Prosit	733	Fig. S7
sau	micro	DDA	10	30	MQ-Prosit	945	Fig. S7
sau	micro	DDA	20	30	MQ-Prosit	957	Fig. S7
sau	micro	DDA	5	30	MQ-Prosit	893	Fig. S7
sau	micro	DDA	10	5	MQ-Prosit	389	Fig. S7
sau	micro	DDA	20	5	MQ-Prosit	397	Fig. S7
sau	micro	DDA	5	5	MQ-Prosit	413	Fig. S7
sau	micro	DDA	10	60	MQ-Prosit	1038	Fig. S7
sau	micro	DDA	20	60	MQ-Prosit	1055	Fig. S7
sau	micro	DDA	5	60	MQ-Prosit	998	Fig. S7
sau	micro	DDA	10	90	MQ-Prosit	1073	Fig. S7
sau	micro	DDA	20	90	MQ-Prosit	1113	Fig. S7
sau	micro	DDA	5	90	MQ-Prosit	1019	Fig. S7
afl	micro	DIA	10	10	library-free DIA-NN	697	Fig. S7
afl	micro	DIA	10	20	library-free DIA-NN	690	Fig. S7
afl	micro	DIA	10	5	library-free DIA-NN	684	Fig. S7
afl	micro	DIA	120	10	library-free DIA-NN	1440	Fig. S7
afl	micro	DIA	120	20	library-free DIA-NN	1469	Fig. S7
afl	micro	DIA	120	5	library-free DIA-NN	1366	Fig. S7
afl	micro	DIA	120	50	library-free DIA-NN	1499	Fig. S7
afl	micro	DIA	15	10	library-free DIA-NN	1033	Fig. S7
afl	micro	DIA	15	20	library-free DIA-NN	1035	Fig. S7
afl	micro	DIA	15	5	library-free DIA-NN	1011	Fig. S7
afl	micro	DIA	30	10	library-free DIA-NN	1173	Fig. S7
afl	micro	DIA	30	20	library-free DIA-NN	1201	Fig. S7
afl	micro	DIA	30	5	library-free DIA-NN	1150	Fig. S7
afl	micro	DIA	5	10	library-free DIA-NN	569	Fig. S7
afl	micro	DIA	5	20	library-free DIA-NN	594	Fig. S7
afl	micro	DIA	5	5	library-free DIA-NN	571	Fig. S7
afl	micro	DIA	60	10	library-free DIA-NN	1342	Fig. S7
afl	micro	DIA	60	20	library-free DIA-NN	1357	Fig. S7
afl	micro	DIA	60	5	library-free DIA-NN	1303	Fig. S7
afl	micro	DIA	90	10	library-free DIA-NN	1397	Fig. S7
afl	micro	DIA	90	20	library-free DIA-NN	1447	Fig. S7
afl	micro	DIA	90	5	library-free DIA-NN	1378	Fig. S7
bsu	micro	DIA	10	10	library-free DIA-NN	955	Fig. S7
bsu	micro	DIA	10	20	library-free DIA-NN	953	Fig. S7
bsu	micro	DIA	10	5	library-free DIA-NN	935	Fig. S7
bsu	micro	DIA	120	10	library-free DIA-NN	2020	Fig. S7
bsu	micro	DIA	120	20	library-free DIA-NN	2132	Fig. S7
bsu	micro	DIA	120	5	library-free DIA-NN	1855	Fig. S7
bsu	micro	DIA	120	50	library-free DIA-NN	2188	Fig. S7
bsu	micro	DIA	15	10	library-free DIA-NN	1351	Fig. S7
bsu	micro	DIA	15	20	library-free DIA-NN	1365	Fig. S7
bsu	micro	DIA	15	5	library-free DIA-NN	1337	Fig. S7
bsu	micro	DIA	30	10	library-free DIA-NN	1622	Fig. S7
bsu	micro	DIA	30	20	library-free DIA-NN	1620	Fig. S7
bsu	micro	DIA	30	5	library-free DIA-NN	1589	Fig. S7
bsu	micro	DIA	5	10	library-free DIA-NN	719	Fig. S7
bsu	micro	DIA	5	20	library-free DIA-NN	732	Fig. S7
bsu	micro	DIA	5	5	library-free DIA-NN	708	Fig. S7
bsu	micro	DIA	60	10	library-free DIA-NN	1910	Fig. S7
bsu	micro	DIA	60	20	library-free DIA-NN	1950	Fig. S7
bsu	micro	DIA	60	5	library-free DIA-NN	1843	Fig. S7
bsu	micro	DIA	90	10	library-free DIA-NN	2025	Fig. S7
bsu	micro	DIA	90	20	library-free DIA-NN	2086	Fig. S7
bsu	micro	DIA	90	5	library-free DIA-NN	1896	Fig. S7
pae	micro	DIA	10	10	library-free DIA-NN	1115	Fig. S7
pae	micro	DIA	10	20	library-free DIA-NN	1133	Fig. S7
pae	micro	DIA	10	5	library-free DIA-NN	1101	Fig. S7
pae	micro	DIA	120	10	library-free DIA-NN	2756	Fig. S7
pae	micro	DIA	120	20	library-free DIA-NN	2974	Fig. S7
pae	micro	DIA	120	5	library-free DIA-NN	2423	Fig. S7
pae	micro	DIA	120	50	library-free DIA-NN	3117	Fig. S7
pae	micro	DIA	15	10	library-free DIA-NN	1847	Fig. S7
pae	micro	DIA	15	20	library-free DIA-NN	1872	Fig. S7
pae	micro	DIA	15	5	library-free DIA-NN	1832	Fig. S7
pae	micro	DIA	30	10	library-free DIA-NN	2327	Fig. S7
pae	micro	DIA	30	20	library-free DIA-NN	2348	Fig. S7
pae	micro	DIA	30	5	library-free DIA-NN	2229	Fig. S7
pae	micro	DIA	5	10	library-free DIA-NN	884	Fig. S7
pae	micro	DIA	5	20	library-free DIA-NN	917	Fig. S7
pae	micro	DIA	5	5	library-free DIA-NN	842	Fig. S7
pae	micro	DIA	60	10	library-free DIA-NN	2646	Fig. S7
pae	micro	DIA	60	20	library-free DIA-NN	2788	Fig. S7
pae	micro	DIA	60	5	library-free DIA-NN	2521	Fig. S7
pae	micro	DIA	90	10	library-free DIA-NN	2836	Fig. S7
pae	micro	DIA	90	20	library-free DIA-NN	3022	Fig. S7
pae	micro	DIA	90	5	library-free DIA-NN	2565	Fig. S7
sau	micro	DIA	10	10	library-free DIA-NN	519	Fig. S7
sau	micro	DIA	10	20	library-free DIA-NN	543	Fig. S7
sau	micro	DIA	10	5	library-free DIA-NN	528	Fig. S7
sau	micro	DIA	120	10	library-free DIA-NN	1155	Fig. S7
sau	micro	DIA	120	20	library-free DIA-NN	1241	Fig. S7
sau	micro	DIA	120	5	library-free DIA-NN	1053	Fig. S7
sau	micro	DIA	120	50	library-free DIA-NN	1313	Fig. S7
sau	micro	DIA	15	10	library-free DIA-NN	853	Fig. S7
sau	micro	DIA	15	20	library-free DIA-NN	857	Fig. S7
sau	micro	DIA	15	5	library-free DIA-NN	837	Fig. S7
sau	micro	DIA	30	10	library-free DIA-NN	1025	Fig. S7
sau	micro	DIA	30	20	library-free DIA-NN	1035	Fig. S7
sau	micro	DIA	30	5	library-free DIA-NN	990	Fig. S7
sau	micro	DIA	5	10	library-free DIA-NN	415	Fig. S7
sau	micro	DIA	5	20	library-free DIA-NN	421	Fig. S7
sau	micro	DIA	5	5	library-free DIA-NN	432	Fig. S7
sau	micro	DIA	60	10	library-free DIA-NN	1166	Fig. S7
sau	micro	DIA	60	20	library-free DIA-NN	1186	Fig. S7
sau	micro	DIA	60	5	library-free DIA-NN	1093	Fig. S7
sau	micro	DIA	90	10	library-free DIA-NN	1208	Fig. S7
sau	micro	DIA	90	20	library-free DIA-NN	1267	Fig. S7
sau	micro	DIA	90	5	library-free DIA-NN	1102	Fig. S7

## Sheet: 5A
Source data for Figure 5A. Number of detected proteins (column 'Proteins') per species (column 'Organism') in fractionated samples (column 'measurement' = 'fractionation) and in a single-shot 30-minute DIA DIA-NN experiment column 'measurement = '30-minute DIA). Proteome coverages(column 'Proteome coverage [%]) are the ratio betwen identified proteins (column 'Proteins') and the number of open re…
Organism	measurement	Proteins	Proteome size	Proteome coverage [%]	Expressed proteome coverage [%]
bbi	fractionation	562	1704	32.9812	100
smi	fractionation	607	1694	35.8323	100
bce	fractionation	2259	5240	43.1107	100
eco	fractionation	2436	5098	47.7834	100
bdi	fractionation	1674	3305	50.6505	100
csp	fractionation	2058	3931	52.3531	100
bcep	fractionation	3922	7446	52.6726	100
lde	fractionation	1016	1799	56.4758	100
efai	fractionation	1725	2967	58.1395	100
sau	fractionation	1503	2583	58.1882	100
afl	fractionation	1658	2747	60.3568	100
msm	fractionation	4014	6579	61.0123	100
bsu	fractionation	2586	4236	61.0482	100
cgl	fractionation	1980	3097	63.9328	100
ssp	fractionation	2889	4471	64.6164	100
pae	fractionation	3657	5564	65.7261	100
vpr	fractionation	2872	4347	66.0686	100
lmo	fractionation	1885	2844	66.2799	100
aac	fractionation	2225	3146	70.7247	100
cac	fractionation	1644	2294	71.6652	100
pme	fractionation	1689	2288	73.8199	100
dra	fractionation	2298	3085	74.4895	100
mlu	fractionation	1747	2207	79.1572	100
bbi	30-minute DIA	422	1704	24.7653	75.089
smi	30-minute DIA	452	1694	26.6824	74.4646
lde	30-minute DIA	851	5240	47.3041	83.7598
sau	30-minute DIA	981	5098	37.9791	65.2695
efa	30-minute DIA	1187	3305	40.0067	68.8116
afl	30-minute DIA	1231	3931	44.8125	74.2461
pme	30-minute DIA	1255	7446	54.8514	74.3043
bdi	30-minute DIA	1265	1799	38.2753	75.5675
cac	30-minute DIA	1294	2967	56.408	78.7105
csp	30-minute DIA	1317	2583	33.5029	63.9942
lmo	30-minute DIA	1340	2747	47.1167	71.0875
bce	30-minute DIA	1424	6579	27.1756	63.0367
mlu	30-minute DIA	1435	4236	65.0204	82.1408
cgl	30-minute DIA	1537	3097	49.6287	77.6263
aac	30-minute DIA	1652	4471	52.5111	74.2472
eco	30-minute DIA	1669	5564	32.7383	68.514
bsu	30-minute DIA	1680	4347	39.6601	64.9652
dra	30-minute DIA	1739	2844	56.3695	75.6745
ssp	30-minute DIA	1853	3146	41.4449	64.1398
vpr	30-minute DIA	1863	2294	42.8571	64.8677
bcep	30-minute DIA	2267	2288	30.4459	57.8021
pae	30-minute DIA	2525	3085	45.381	69.0457
msm	30-minute DIA	2664	2207	40.4925	66.3677

## Sheet: 5C
Source data for Figure 5C. Evidence for the existence of a protein according to Uniprot’s annotations for each open reading frame. Number of proteins (column '# proteins') of deep proteome profiling plus DIA DIA-NN experiment (column 'Data' = 'experimental_all') as well as the DIA DIA-NN profiling (column 'Data' = 'experimental_ssDIA'). Evidence for the existence of a protein (column 'Evidence [%…
Uniprot annotation level	Data	# proteins	Evidence [%]
protein	theoretical	1416	2.00857
transcript	theoretical	114	0.161707
homology	theoretical	26201	37.1656
predicted	theoretical	42765	60.6613
uncertain	theoretical	2	0.00283696
all	theoretical	70498	100
protein	experimental_ssDIA	938	1.33053
transcript	experimental_ssDIA	71	0.100712
homology	experimental_ssDIA	14805	21.0006
predicted	experimental_ssDIA	12853	18.2317
uncertain	experimental_ssDIA	1	0.00141848
all	experimental_ssDIA	28668	40.665
protein	experimental_all	1173	1.66388
transcript	experimental_all	84	0.119152
homology	experimental_all	19151	27.1653
predicted	experimental_all	20989	29.7725
uncertain	experimental_all	1	0.00141848
all	experimental_all	41398	58.7222

## Sheet: 6B
Source data for Figure 6B. The Number of identified proteins for Escherichia coli and Bacillus cereus (column 'Organism') grown under various growth conditions (column 'time[h]_medium').
organism	time [h]_medium	replicate	Proteins
Bce	06_BHI	R1	1914
Bce	06_BHI	R2	1870
Bce	06_BHI	R3	1915
Bce	06_CB	R1	1908
Bce	06_CB	R2	1896
Bce	06_CB	R3	1896
Bce	06_TSA	R1	1955
Bce	06_TSA	R2	1948
Bce	06_TSA	R3	1957
Bce	06_TSB	R1	1468
Bce	06_TSB	R2	1486
Bce	06_TSB	R3	1569
Bce	24_BHI	R1	1766
Bce	24_BHI	R2	1799
Bce	24_BHI	R3	1784
Bce	24_CB	R1	1767
Bce	24_CB	R2	1818
Bce	24_CB	R3	1793
Bce	24_TSA	R1	1840
Bce	24_TSA	R2	1804
Bce	24_TSA	R3	1846
Bce	24_TSB	R1	1776
Bce	24_TSB	R2	1736
Bce	24_TSB	R3	1709
Bce	48_BHI	R1	1723
Bce	48_BHI	R2	1698
Bce	48_BHI	R3	1771
Bce	48_CB	R1	1657
Bce	48_CB	R2	1650
Bce	48_CB	R3	1722
Bce	48_TSA	R1	1593
Bce	48_TSA	R2	1702
Bce	48_TSA	R3	1735
Bce	48_TSB	R1	1849
Bce	48_TSB	R2	1882
Bce	48_TSB	R3	1874
Eco	06_BHI	R1	1890
Eco	06_BHI	R2	1884
Eco	06_BHI	R3	1903
Eco	06_CB	R1	1900
Eco	06_CB	R2	1895
Eco	06_CB	R3	1911
Eco	06_TSA	R1	1893
Eco	06_TSA	R2	1865
Eco	06_TSA	R3	1868
Eco	06_TSB	R1	1846
Eco	06_TSB	R2	1865
Eco	06_TSB	R3	1893
Eco	24_BHI	R1	1923
Eco	24_BHI	R2	1939
Eco	24_BHI	R3	1910
Eco	24_CB	R1	1890
Eco	24_CB	R2	1873
Eco	24_CB	R3	1839
Eco	24_TSA	R1	1854
Eco	24_TSA	R2	1846
Eco	24_TSA	R3	1862
Eco	24_TSB	R1	1865
Eco	24_TSB	R2	1870
Eco	24_TSB	R3	1806
Eco	48_BHI	R1	1933
Eco	48_BHI	R2	1911
Eco	48_BHI	R3	1899
Eco	48_CB	R1	1781
Eco	48_CB	R2	1822
Eco	48_CB	R3	1811
Eco	48_TSA	R1	1811
Eco	48_TSA	R2	1828
Eco	48_TSA	R3	1826
Eco	48_TSB	R1	1887
Eco	48_TSB	R2	1893
Eco	48_TSB	R3	1825

## Sheet: 6C
Source data for Figure 6C. The coefficient of vaiation (CV) from samples of Escherichia coli and Bacillus cereus (column 'Organism') grown under various growth conditions (column 'time[h]_medium'). CV was calculated from triplicates.
organism	time [h]_medium	CV [%]
Bce	06_BHI	13.7842
Bce	06_CB	16.8366
Bce	06_TSA	10.8422
Bce	06_TSB	12.8369
Bce	24_BHI	10.7564
Bce	24_CB	13.9983
Bce	24_TSA	13.14
Bce	24_TSB	15.4466
Bce	48_BHI	10.7768
Bce	48_CB	12.805
Bce	48_TSA	15.5573
Bce	48_TSB	10.8387
Eco	06_BHI	8.95305
Eco	06_CB	9.73684
Eco	06_TSA	8.22971
Eco	06_TSB	11.4421
Eco	24_BHI	10.1616
Eco	24_CB	8.64617
Eco	24_TSA	9.339
Eco	24_TSB	14.3847
Eco	48_BHI	11.1208
Eco	48_CB	9.50399
Eco	48_TSA	8.38759
Eco	48_TSB	14.2296

[truncated: 5 more sheets: 6D, S1, S2, S3, S4]
